# Supplementary material for: 2-[3,4-Dibut­oxy-5-(5-phenyl-1,3,4-oxadiazol-2-yl)-2-thien­yl]-5-phenyl-1,3,4-oxadiazole
Source: Acta Crystallogr Sect E Struct Rep Online. 2008 Jul 5;64(Pt 8):o1419. doi: 10.1107/S1600536808020254 (PMC2962053; doi:10.1107/S1600536808020254)
Supplement: Supplementary file 1 [file e-64-o1419-sup1.cif]

##############################################################################
###                                                                        ###
###        Electronic paper (Acta Crystallographica Section E)             ###
###                                                                        ###
##############################################################################
#                                                                            #
# This CIF contains the data in a paper accepted for publication in Acta     #
# Crystallographica Section E. It conforms to the requirements of Notes      #
# for Authors for Section E, and has been peer reviewed under the auspices   #
# of the IUCr Commission on Journals.                                        #
#                                                                            #
# Full details of the Crystallographic Information File format               #
# are given in the paper "The Crystallographic Information File (CIF):       #
# a New Standard Archive File for Crystallography" by S. R. Hall, F. H.      #
# Allen and I. D. Brown [Acta Cryst. (1991), A47, 655-685].                  #
#                                                                            #
# The current version of the core CIF dictionary is obtainable from          #
# ftp://ftp.iucr.org/pub/cif_core.dic. The current version number is 2.4.    #
#                                                                            #
# Software is freely available for graphical display of the structure(s) in  #
# this CIF.  For information consult the CIF home page http://www.iucr.org/  #
# cif/home.html                                                              #
#                                                                            #
# This file may be used for bona fide research purposes within the           #
# scientific community so long as proper attribution is given to the journal # 
# article from which it was obtained.                                        #
#                                                                            #
##############################################################################
                                             
data_global
_audit_creation_method     'from SHELXL97 CIF and IUCr SHELXL97-template'
_journal_date_recd_electronic     2008-07-01
_journal_date_accepted     2008-07-02
_journal_name_full     'Acta Crystallographica, Section E'
_journal_year     2008
_journal_volume     64
_journal_issue      8
_journal_page_first     o1419
_journal_page_last     o1419
_journal_paper_category     QO
_journal_coeditor_code     HB2756
_publ_contact_author_name     'Wang, Hai-bo'
_publ_contact_author_address
;
College of Science
Nanjing University of Technolgy
Xinmofan Road No. 5 Nanjing
Nanjing 210009
People's Republic of China
;
_publ_contact_author_email     wanghaibo@njut.edu.cn
_publ_contact_author_fax     '86 25  83369345'
_publ_contact_author_phone     '86 25 83587440'
_publ_section_title
;\
2-[3,4-Dibutoxy-5-(5-phenyl-1,3,4-oxadiazol-2-yl)-2-thienyl]-5-phenyl-1,3,4-\
oxadiazole
;
loop_
    _publ_author_name
    _publ_author_address
    'Li, Hai-lin'
;
College of Science
Nanjing University of Technolgy
Xinmofan Road No. 5 Nanjing
Nanjing 210009
People's Republic of China
;
    'Zeng, Hai-su'
;
College of Science
Nanjing University of Technolgy
Xinmofan Road No. 5 Nanjing
Nanjing 210009
People's Republic of China
;
    'Kang, Si-shun'
;
College of Science
Nanjing University of Technolgy
Xinmofan Road No. 5 Nanjing
Nanjing 210009
People's Republic of China
;
    'Wang, Hai-bo'
;
College of Science
Nanjing University of Technolgy
Xinmofan Road No. 5 Nanjing
Nanjing 210009
People's Republic of China
;
data_I
_chemical_name_systematic
;
2-[3,4-Dibutoxy-5-(5-phenyl-1,3,4-oxadiazol-2-yl)-2-thienyl]-
5-phenyl-1,3,4-oxadiazole
;
_chemical_name_common     ?
_chemical_formula_moiety     'C28 H28 N4 O4 S'
_chemical_formula_sum     'C28 H28 N4 O4 S'
_chemical_formula_iupac     'C28 H28 N4 O4 S'
_chemical_formula_weight     516.60
_chemical_melting_point     421
_symmetry_cell_setting     monoclinic
_symmetry_space_group_name_H-M     'P 21/c'
_symmetry_space_group_name_Hall     '-P 2ybc'
loop_
    _symmetry_equiv_pos_as_xyz
    'x, y, z'
    '-x, y+1/2, -z+1/2'
    '-x, -y, -z'
    'x, -y-1/2, z-1/2'
_cell_length_a     7.6770(15)
_cell_length_b     16.871(3)
_cell_length_c     20.398(4)
_cell_angle_alpha     90.00
_cell_angle_beta     93.77(3)
_cell_angle_gamma     90.00
_cell_volume     2636.2(9)
_cell_formula_units_Z     4
_cell_measurement_reflns_used     25
_cell_measurement_theta_min     8
_cell_measurement_theta_max     12
_cell_measurement_temperature     293(2)
_exptl_crystal_description     block
_exptl_crystal_colour     yellow
_exptl_crystal_size_max     0.30
_exptl_crystal_size_mid     0.10
_exptl_crystal_size_min     0.05
_exptl_crystal_density_diffrn     1.302
_exptl_crystal_density_meas     ?
_exptl_crystal_density_method     'not measured'
_exptl_crystal_F_000     1088
_exptl_absorpt_coefficient_mu     0.164
_exptl_absorpt_correction_type     psi-scan
_exptl_absorpt_process_details     '(North <i>et al.</i>,  1968)'
_exptl_absorpt_correction_T_min     0.953
_exptl_absorpt_correction_T_max     0.992
_exptl_special_details
;
;
_diffrn_ambient_temperature     293(2)
_diffrn_radiation_type     MoK\a
_diffrn_radiation_wavelength     0.71073
_diffrn_radiation_source     'fine-focus sealed tube'
_diffrn_radiation_monochromator     graphite
_diffrn_measurement_device_type     'Enraf--Nonius CAD-4'
_diffrn_measurement_method     \w/2\q
_diffrn_detector_area_resol_mean     ?
_diffrn_reflns_number     5100
_diffrn_reflns_av_R_equivalents     0.0256
_diffrn_reflns_av_sigmaI/netI     0.0842
_diffrn_reflns_theta_min     1.57
_diffrn_reflns_theta_max     25.16
_diffrn_reflns_theta_full     25.16
_diffrn_measured_fraction_theta_max     0.999
_diffrn_measured_fraction_theta_full     0.999
_diffrn_reflns_limit_h_min     -9
_diffrn_reflns_limit_h_max     9
_diffrn_reflns_limit_k_min     0
_diffrn_reflns_limit_k_max     20
_diffrn_reflns_limit_l_min     0
_diffrn_reflns_limit_l_max     24
_diffrn_standards_number     3
_diffrn_standards_interval_count     200
_diffrn_standards_interval_time     2h
_diffrn_standards_decay_%     0
_refine_special_details
;
Refinement of <i>F</i>^2^ against ALL reflections. The weighted <i>R</i>-factor
<i>wR</i> and goodness of fit <i>S</i> are based on <i>F</i>^2^, conventional
<i>R</i>-factors <i>R</i> are based on <i>F</i>, with <i>F</i> set to zero for
negative <i>F</i>^2^. The threshold expression of <i>F</i>^2^ >
\s(<i>F</i>^2^) is used only for calculating <i>R</i>-factors(gt) <i>etc</i>.
and is not relevant to the choice of reflections for refinement.
<i>R</i>-factors based on <i>F</i>^2^ are statistically about twice as large
as those based on <i>F</i>, and <i>R</i>- factors based on ALL data will be
even larger.
;
_reflns_number_total     4722
_reflns_number_gt     1918
_reflns_threshold_expression     I>2\s(I)
_refine_ls_structure_factor_coef     Fsqd
_refine_ls_matrix_type     full
_refine_ls_R_factor_all     0.1944
_refine_ls_R_factor_gt     0.0870
_refine_ls_wR_factor_gt     0.1586
_refine_ls_wR_factor_ref     0.2026
_refine_ls_goodness_of_fit_ref     1.002
_refine_ls_restrained_S_all     1.006
_refine_ls_number_reflns     4722
_refine_ls_number_parameters     328
_refine_ls_number_restraints     216
_refine_ls_hydrogen_treatment     constr
_refine_ls_weighting_scheme     calc
_refine_ls_weighting_details
            'calc w = 1/[\s^2^(Fo^2^)+(0.05P)^2^+1.9P] where P=(Fo^2^+2Fc^2^)/3'
_atom_sites_solution_hydrogens     geom
_atom_sites_solution_primary     direct
_atom_sites_solution_secondary     difmap
_refine_ls_shift/su_max     0.000
_refine_ls_shift/su_mean     0.000
_refine_diff_density_max     0.207
_refine_diff_density_min     -0.193
_refine_ls_extinction_method     none
_refine_ls_extinction_coef     ?
loop_
    _atom_type_symbol
    _atom_type_description
    _atom_type_scat_dispersion_real
    _atom_type_scat_dispersion_imag
    _atom_type_scat_source
    'C' 'C' 0.0033 0.0016
                         'International Tables Vol C Tables 4.2.6.8 and 6.1.1.4'
    'H' 'H' 0.0000 0.0000
                         'International Tables Vol C Tables 4.2.6.8 and 6.1.1.4'
    'N' 'N' 0.0061 0.0033
                         'International Tables Vol C Tables 4.2.6.8 and 6.1.1.4'
    'O' 'O' 0.0106 0.0060
                         'International Tables Vol C Tables 4.2.6.8 and 6.1.1.4'
    'S' 'S' 0.1246 0.1234
                         'International Tables Vol C Tables 4.2.6.8 and 6.1.1.4'
_computing_data_collection     'CAD-4 Software (Enraf--Nonius, 1989)'
_computing_cell_refinement     'CAD-4 Software (Enraf--Nonius, 1989)'
_computing_data_reduction     'XCAD4 (Harms & Wocadlo, 1995)'
_computing_structure_solution     'SHELXS97 (Sheldrick, 2008)'
_computing_structure_refinement     'SHELXL97 (Sheldrick, 2008)'
_computing_molecular_graphics     'SHELXTL (Sheldrick, 2008)'
_computing_publication_material     'SHELXL97 (Sheldrick, 2008)'
loop_
    _atom_site_type_symbol
    _atom_site_label
    _atom_site_fract_x
    _atom_site_fract_y
    _atom_site_fract_z
    _atom_site_U_iso_or_equiv
    _atom_site_adp_type
    _atom_site_calc_flag
    _atom_site_refinement_flags
    _atom_site_occupancy
    _atom_site_disorder_assembly
    _atom_site_disorder_group
    S S 0.33758(19) -0.11570(10) 0.45424(7) 0.0779(5) Uani d U 1 . .
    O O1 0.1262(5) 0.0185(3) 0.57876(19) 0.0886(13) Uani d . 1 . .
    O O2 0.1425(5) -0.1444(3) 0.6260(2) 0.1014(14) Uani d . 1 . .
    O O3 0.2220(4) 0.1120(2) 0.46996(16) 0.0660(9) Uani d U 1 . .
    O O4 0.2964(4) -0.2925(2) 0.58119(17) 0.0745(10) Uani d U 1 . .
    N N1 0.3116(6) 0.1309(3) 0.3736(2) 0.0812(13) Uani d U 1 . .
    N N2 0.3341(6) 0.0491(3) 0.3892(2) 0.0889(14) Uani d U 1 . .
    N N3 0.3550(7) -0.2952(3) 0.4784(2) 0.0961(16) Uani d U 1 . .
    N N4 0.3787(7) -0.3714(3) 0.5034(3) 0.1047(17) Uani d U 1 . .
    C C1 0.3901(9) 0.1927(4) 0.6908(3) 0.117(2) Uani d . 1 . .
    H H1B 0.4530 0.2145 0.7289 0.176 Uiso calc R 1 . .
    H H1C 0.3584 0.2346 0.6605 0.176 Uiso calc R 1 . .
    H H1D 0.4625 0.1550 0.6702 0.176 Uiso calc R 1 . .
    C C2 0.2296(10) 0.1526(4) 0.7109(4) 0.123(2) Uani d . 1 . .
    H H2A 0.2639 0.1135 0.7442 0.147 Uiso calc R 1 . .
    H H2B 0.1580 0.1917 0.7313 0.147 Uiso calc R 1 . .
    C C3 0.1260(9) 0.1145(4) 0.6610(3) 0.103(2) Uani d . 1 . .
    H H3B 0.0897 0.1541 0.6284 0.124 Uiso calc R 1 . .
    H H3C 0.0213 0.0955 0.6801 0.124 Uiso calc R 1 . .
    C C4 0.2018(10) 0.0482(4) 0.6267(4) 0.124(3) Uani d . 1 . .
    H H4A 0.3149 0.0655 0.6136 0.148 Uiso calc R 1 . .
    H H4B 0.2234 0.0062 0.6587 0.148 Uiso calc R 1 . .
    C C5 0.1109(8) -0.0976(4) 0.8310(3) 0.110(2) Uani d . 1 . .
    H H5A 0.0177 -0.0623 0.8406 0.165 Uiso calc R 1 . .
    H H5B 0.2190 -0.0688 0.8326 0.165 Uiso calc R 1 . .
    H H5C 0.1189 -0.1394 0.8629 0.165 Uiso calc R 1 . .
    C C6 0.0773(10) -0.1303(5) 0.7676(4) 0.133(3) Uani d . 1 . .
    H H6A 0.0710 -0.0847 0.7386 0.160 Uiso calc R 1 . .
    H H6B -0.0411 -0.1503 0.7677 0.160 Uiso calc R 1 . .
    C C7 0.1689(10) -0.1895(4) 0.7319(3) 0.121(3) Uani d . 1 . .
    H H7A 0.2515 -0.2168 0.7620 0.145 Uiso calc R 1 . .
    H H7B 0.0858 -0.2282 0.7137 0.145 Uiso calc R 1 . .
    C C8 0.2609(9) -0.1551(4) 0.6795(3) 0.0933(19) Uani d . 1 . .
    H H8A 0.3113 -0.1046 0.6933 0.112 Uiso calc R 1 . .
    H H8B 0.3544 -0.1899 0.6679 0.112 Uiso calc R 1 . .
    C C9 0.1390(10) 0.4056(5) 0.4462(4) 0.121(2) Uani d U 1 . .
    H H9A 0.1199 0.4596 0.4512 0.146 Uiso calc R 1 . .
    C C10 0.2049(9) 0.3780(4) 0.3906(3) 0.106(2) Uani d U 1 . .
    H H10A 0.2278 0.4143 0.3579 0.127 Uiso calc R 1 . .
    C C11 0.2395(8) 0.3001(4) 0.3801(3) 0.0958(19) Uani d U 1 . .
    H H11A 0.2825 0.2833 0.3409 0.115 Uiso calc R 1 . .
    C C12 0.2091(6) 0.2467(4) 0.4291(3) 0.0761(15) Uani d U 1 . .
    C C13 0.1422(8) 0.2760(4) 0.4859(3) 0.0948(19) Uani d U 1 . .
    H H13A 0.1241 0.2410 0.5200 0.114 Uiso calc R 1 . .
    C C14 0.1013(9) 0.3556(5) 0.4938(4) 0.112(2) Uani d U 1 . .
    H H14A 0.0494 0.3733 0.5310 0.134 Uiso calc R 1 . .
    C C15 0.2477(6) 0.1639(4) 0.4222(3) 0.0686(14) Uani d U 1 . .
    C C16 0.2767(6) 0.0429(4) 0.4483(3) 0.0697(14) Uani d U 1 . .
    C C17 0.2698(6) -0.0266(3) 0.4849(3) 0.070 Uani d U 1 . .
    C C18 0.1997(7) -0.0394(4) 0.5486(3) 0.0780(15) Uani d U 1 . .
    C C19 0.2193(7) -0.1189(4) 0.5687(3) 0.0821(16) Uani d U 1 . .
    C C20 0.2853(7) -0.1688(4) 0.5252(3) 0.0726(14) Uani d U 1 . .
    C C21 0.3116(7) -0.2500(4) 0.5263(3) 0.0748(15) Uani d U 1 . .
    C C22 0.3433(7) -0.3675(4) 0.5646(3) 0.0733(15) Uani d U 1 . .
    C C23 0.3445(6) -0.4282(4) 0.6127(3) 0.0758(15) Uani d U 1 . .
    C C24 0.3920(8) -0.5050(4) 0.5971(3) 0.0933(18) Uani d U 1 . .
    H H24A 0.4189 -0.5153 0.5541 0.112 Uiso calc R 1 . .
    C C25 0.4019(8) -0.5676(4) 0.6419(3) 0.106(2) Uani d U 1 . .
    H H25A 0.4390 -0.6178 0.6301 0.127 Uiso calc R 1 . .
    C C26 0.3544(8) -0.5514(4) 0.7040(3) 0.099(2) Uani d U 1 . .
    H H26A 0.3560 -0.5921 0.7348 0.119 Uiso calc R 1 . .
    C C27 0.3070(8) -0.4807(5) 0.7213(3) 0.0974(19) Uani d U 1 . .
    H H27A 0.2774 -0.4725 0.7642 0.117 Uiso calc R 1 . .
    C C28 0.2985(8) -0.4146(4) 0.6764(3) 0.0991(19) Uani d U 1 . .
    H H28A 0.2635 -0.3646 0.6896 0.119 Uiso calc R 1 . .
loop_
    _atom_site_aniso_label
    _atom_site_aniso_U_11
    _atom_site_aniso_U_22
    _atom_site_aniso_U_33
    _atom_site_aniso_U_12
    _atom_site_aniso_U_13
    _atom_site_aniso_U_23
    S 0.0735(9) 0.0961(11) 0.0650(8) 0.0052(9) 0.0125(7) -0.0064(9)
    O1 0.079(3) 0.127(4) 0.063(2) 0.007(3) 0.025(2) -0.022(3)
    O2 0.096(3) 0.123(4) 0.088(3) -0.002(3) 0.025(3) 0.004(3)
    O3 0.055(2) 0.078(2) 0.066(2) 0.0061(19) 0.0101(16) 0.005(2)
    O4 0.073(2) 0.080(3) 0.071(2) 0.004(2) 0.0025(18) -0.003(2)
    N1 0.067(3) 0.107(4) 0.070(3) 0.011(3) 0.004(2) 0.008(3)
    N2 0.081(3) 0.113(4) 0.074(3) 0.020(3) 0.011(2) -0.009(3)
    N3 0.104(4) 0.097(4) 0.088(3) 0.016(3) 0.016(3) 0.011(3)
    N4 0.122(4) 0.103(4) 0.093(3) 0.013(3) 0.036(3) -0.010(3)
    C1 0.120(6) 0.126(6) 0.107(5) -0.018(5) 0.014(4) -0.015(5)
    C2 0.140(7) 0.112(6) 0.117(6) -0.013(5) 0.010(5) -0.011(5)
    C3 0.105(5) 0.103(5) 0.102(5) 0.003(4) 0.010(4) -0.020(5)
    C4 0.134(7) 0.107(6) 0.127(7) 0.011(5) -0.019(5) -0.012(5)
    C5 0.096(5) 0.122(6) 0.112(5) 0.004(4) 0.008(4) -0.019(5)
    C6 0.145(7) 0.129(7) 0.128(7) 0.001(6) 0.028(6) -0.002(6)
    C7 0.149(7) 0.128(7) 0.087(5) 0.006(6) 0.010(5) 0.010(5)
    C8 0.110(5) 0.094(5) 0.076(4) -0.012(4) 0.007(4) 0.003(4)
    C9 0.132(6) 0.105(5) 0.127(5) 0.021(4) 0.002(5) -0.011(4)
    C10 0.121(5) 0.097(4) 0.099(4) -0.008(4) 0.003(4) 0.013(4)
    C11 0.100(4) 0.088(4) 0.103(4) 0.001(4) 0.027(4) 0.007(4)
    C12 0.049(3) 0.102(4) 0.076(4) -0.014(3) 0.000(3) -0.008(3)
    C13 0.096(4) 0.107(4) 0.082(4) -0.015(4) 0.014(3) -0.018(4)
    C14 0.112(5) 0.118(5) 0.105(5) 0.005(4) 0.010(4) -0.028(4)
    C15 0.056(3) 0.087(4) 0.063(3) -0.009(3) 0.014(3) -0.009(3)
    C16 0.053(3) 0.087(4) 0.070(3) 0.001(3) 0.012(3) 0.006(3)
    C17 0.070 0.070 0.070 0.000 0.005 0.000
    C18 0.068(4) 0.086(4) 0.079(4) -0.015(3) 0.001(3) 0.005(3)
    C19 0.072(3) 0.110(4) 0.067(3) -0.004(3) 0.026(3) 0.002(3)
    C20 0.067(3) 0.089(4) 0.062(3) 0.005(3) 0.006(3) 0.005(3)
    C21 0.062(3) 0.093(4) 0.069(4) 0.006(3) 0.002(3) 0.000(3)
    C22 0.057(3) 0.081(4) 0.082(4) 0.012(3) 0.004(3) -0.006(3)
    C23 0.052(3) 0.095(4) 0.082(4) 0.002(3) 0.016(3) -0.001(3)
    C24 0.093(4) 0.101(4) 0.085(4) 0.006(4) -0.002(3) -0.002(3)
    C25 0.103(5) 0.100(4) 0.117(5) -0.001(4) 0.026(4) 0.005(4)
    C26 0.085(4) 0.113(5) 0.098(4) -0.003(4) -0.005(3) 0.021(4)
    C27 0.086(4) 0.129(5) 0.078(4) -0.011(4) 0.012(3) 0.010(4)
    C28 0.100(4) 0.102(4) 0.096(4) -0.003(4) 0.018(4) -0.003(4)
_geom_special_details
;
All e.s.d.'s (except the e.s.d. in the dihedral angle between two l.s. planes)
are estimated using the full covariance matrix. The cell e.s.d.'s are taken
into account individually in the estimation of e.s.d.'s in distances, angles
and torsion angles; correlations between e.s.d.'s in cell parameters are only
used when they are defined by crystal symmetry. An approximate (isotropic)
treatment of cell e.s.d.'s is used for estimating e.s.d.'s involving l.s.
planes.
;
loop_
    _geom_bond_atom_site_label_1
    _geom_bond_atom_site_label_2
    _geom_bond_site_symmetry_2
    _geom_bond_distance
    _geom_bond_publ_flag
    S C17 . 1.722(5) ?
    S C20 . 1.771(5) ?
    O1 C4 . 1.212(7) ?
    O1 C18 . 1.302(6) ?
    O2 C8 . 1.385(6) ?
    O2 C19 . 1.410(6) ?
    O3 C16 . 1.325(6) ?
    O3 C15 . 1.334(6) ?
    O4 C21 . 1.341(6) ?
    O4 C22 . 1.365(6) ?
    N1 C15 . 1.264(6) ?
    N1 N2 . 1.423(6) ?
    N2 C16 . 1.315(6) ?
    N3 C21 . 1.300(7) ?
    N3 N4 . 1.390(6) ?
    N4 C22 . 1.296(6) ?
    C1 C2 . 1.487(8) ?
    C1 H1B . 0.9600 ?
    C1 H1C . 0.9600 ?
    C1 H1D . 0.9600 ?
    C2 C3 . 1.406(8) ?
    C2 H2A . 0.9700 ?
    C2 H2B . 0.9700 ?
    C3 C4 . 1.461(8) ?
    C3 H3B . 0.9700 ?
    C3 H3C . 0.9700 ?
    C4 H4A . 0.9700 ?
    C4 H4B . 0.9700 ?
    C5 C6 . 1.414(8) ?
    C5 H5A . 0.9600 ?
    C5 H5B . 0.9600 ?
    C5 H5C . 0.9600 ?
    C6 C7 . 1.445(8) ?
    C6 H6A . 0.9700 ?
    C6 H6B . 0.9700 ?
    C7 C8 . 1.442(7) ?
    C7 H7A . 0.9700 ?
    C7 H7B . 0.9700 ?
    C8 H8A . 0.9700 ?
    C8 H8B . 0.9700 ?
    C9 C14 . 1.331(8) ?
    C9 C10 . 1.355(8) ?
    C9 H9A . 0.9300 ?
    C10 C11 . 1.361(8) ?
    C10 H10A . 0.9300 ?
    C11 C12 . 1.376(7) ?
    C11 H11A . 0.9300 ?
    C12 C13 . 1.389(7) ?
    C12 C15 . 1.437(8) ?
    C13 C14 . 1.391(8) ?
    C13 H13A . 0.9300 ?
    C14 H14A . 0.9300 ?
    C16 C17 . 1.392(7) ?
    C17 C18 . 1.455(7) ?
    C18 C19 . 1.408(8) ?
    C19 C20 . 1.346(7) ?
    C20 C21 . 1.385(7) ?
    C22 C23 . 1.418(7) ?
    C23 C28 . 1.387(7) ?
    C23 C24 . 1.390(7) ?
    C24 C25 . 1.395(8) ?
    C24 H24A . 0.9300 ?
    C25 C26 . 1.370(8) ?
    C25 H25A . 0.9300 ?
    C26 C27 . 1.303(8) ?
    C26 H26A . 0.9300 ?
    C27 C28 . 1.442(8) ?
    C27 H27A . 0.9300 ?
    C28 H28A . 0.9300 ?
loop_
    _geom_angle_atom_site_label_1
    _geom_angle_atom_site_label_2
    _geom_angle_atom_site_label_3
    _geom_angle_site_symmetry_1
    _geom_angle_site_symmetry_3
    _geom_angle
    _geom_angle_publ_flag
    C17 S C20 . . 93.1(3) ?
    C4 O1 C18 . . 119.5(6) ?
    C8 O2 C19 . . 113.8(5) ?
    C16 O3 C15 . . 105.6(4) ?
    C21 O4 C22 . . 104.5(5) ?
    C15 N1 N2 . . 107.5(5) ?
    C16 N2 N1 . . 103.8(5) ?
    C21 N3 N4 . . 107.5(5) ?
    C22 N4 N3 . . 106.0(5) ?
    C2 C1 H1B . . 109.5 ?
    C2 C1 H1C . . 109.5 ?
    H1B C1 H1C . . 109.5 ?
    C2 C1 H1D . . 109.5 ?
    H1B C1 H1D . . 109.5 ?
    H1C C1 H1D . . 109.5 ?
    C3 C2 C1 . . 116.7(6) ?
    C3 C2 H2A . . 108.1 ?
    C1 C2 H2A . . 108.1 ?
    C3 C2 H2B . . 108.1 ?
    C1 C2 H2B . . 108.1 ?
    H2A C2 H2B . . 107.3 ?
    C2 C3 C4 . . 118.2(7) ?
    C2 C3 H3B . . 107.8 ?
    C4 C3 H3B . . 107.8 ?
    C2 C3 H3C . . 107.8 ?
    C4 C3 H3C . . 107.8 ?
    H3B C3 H3C . . 107.1 ?
    O1 C4 C3 . . 121.2(7) ?
    O1 C4 H4A . . 107.0 ?
    C3 C4 H4A . . 107.0 ?
    O1 C4 H4B . . 107.0 ?
    C3 C4 H4B . . 107.0 ?
    H4A C4 H4B . . 106.8 ?
    C6 C5 H5A . . 109.5 ?
    C6 C5 H5B . . 109.5 ?
    H5A C5 H5B . . 109.5 ?
    C6 C5 H5C . . 109.5 ?
    H5A C5 H5C . . 109.5 ?
    H5B C5 H5C . . 109.5 ?
    C5 C6 C7 . . 131.6(7) ?
    C5 C6 H6A . . 104.3 ?
    C7 C6 H6A . . 104.3 ?
    C5 C6 H6B . . 104.3 ?
    C7 C6 H6B . . 104.3 ?
    H6A C6 H6B . . 105.6 ?
    C8 C7 C6 . . 111.9(7) ?
    C8 C7 H7A . . 109.2 ?
    C6 C7 H7A . . 109.2 ?
    C8 C7 H7B . . 109.2 ?
    C6 C7 H7B . . 109.2 ?
    H7A C7 H7B . . 107.9 ?
    O2 C8 C7 . . 108.0(6) ?
    O2 C8 H8A . . 110.1 ?
    C7 C8 H8A . . 110.1 ?
    O2 C8 H8B . . 110.1 ?
    C7 C8 H8B . . 110.1 ?
    H8A C8 H8B . . 108.4 ?
    C14 C9 C10 . . 120.3(8) ?
    C14 C9 H9A . . 119.8 ?
    C10 C9 H9A . . 119.8 ?
    C9 C10 C11 . . 123.3(7) ?
    C9 C10 H10A . . 118.3 ?
    C11 C10 H10A . . 118.3 ?
    C10 C11 C12 . . 118.3(7) ?
    C10 C11 H11A . . 120.8 ?
    C12 C11 H11A . . 120.8 ?
    C11 C12 C13 . . 117.6(6) ?
    C11 C12 C15 . . 121.3(6) ?
    C13 C12 C15 . . 121.1(6) ?
    C12 C13 C14 . . 122.5(7) ?
    C12 C13 H13A . . 118.7 ?
    C14 C13 H13A . . 118.7 ?
    C9 C14 C13 . . 117.8(7) ?
    C9 C14 H14A . . 121.1 ?
    C13 C14 H14A . . 121.1 ?
    N1 C15 O3 . . 111.5(5) ?
    N1 C15 C12 . . 126.8(6) ?
    O3 C15 C12 . . 121.7(5) ?
    N2 C16 O3 . . 111.6(5) ?
    N2 C16 C17 . . 125.9(6) ?
    O3 C16 C17 . . 122.5(5) ?
    C16 C17 C18 . . 129.3(5) ?
    C16 C17 S . . 121.1(4) ?
    C18 C17 S . . 109.4(4) ?
    O1 C18 C19 . . 128.2(5) ?
    O1 C18 C17 . . 120.5(5) ?
    C19 C18 C17 . . 111.3(6) ?
    C20 C19 C18 . . 116.2(5) ?
    C20 C19 O2 . . 123.5(6) ?
    C18 C19 O2 . . 119.3(5) ?
    C19 C20 C21 . . 132.0(6) ?
    C19 C20 S . . 109.8(5) ?
    C21 C20 S . . 118.2(5) ?
    N3 C21 O4 . . 110.7(6) ?
    N3 C21 C20 . . 127.8(6) ?
    O4 C21 C20 . . 121.5(6) ?
    N4 C22 O4 . . 111.2(6) ?
    N4 C22 C23 . . 129.6(6) ?
    O4 C22 C23 . . 119.1(5) ?
    C28 C23 C24 . . 117.1(6) ?
    C28 C23 C22 . . 122.6(6) ?
    C24 C23 C22 . . 120.3(6) ?
    C23 C24 C25 . . 124.1(6) ?
    C23 C24 H24A . . 118.0 ?
    C25 C24 H24A . . 118.0 ?
    C26 C25 C24 . . 116.7(7) ?
    C26 C25 H25A . . 121.7 ?
    C24 C25 H25A . . 121.7 ?
    C27 C26 C25 . . 121.9(7) ?
    C27 C26 H26A . . 119.1 ?
    C25 C26 H26A . . 119.1 ?
    C26 C27 C28 . . 122.6(7) ?
    C26 C27 H27A . . 118.7 ?
    C28 C27 H27A . . 118.7 ?
    C23 C28 C27 . . 117.6(6) ?
    C23 C28 H28A . . 121.2 ?
    C27 C28 H28A . . 121.2 ?
loop_
    _geom_torsion_atom_site_label_1
    _geom_torsion_atom_site_label_2
    _geom_torsion_atom_site_label_3
    _geom_torsion_atom_site_label_4
    _geom_torsion_site_symmetry_1
    _geom_torsion_site_symmetry_2
    _geom_torsion_site_symmetry_3
    _geom_torsion_site_symmetry_4
    _geom_torsion
    _geom_torsion_publ_flag
    C15 N1 N2 C16 . . . . 0.4(6) ?
    C21 N3 N4 C22 . . . . 1.7(7) ?
    C1 C2 C3 C4 . . . . 63.0(10) ?
    C18 O1 C4 C3 . . . . 178.5(6) ?
    C2 C3 C4 O1 . . . . -172.1(7) ?
    C5 C6 C7 C8 . . . . -107.2(9) ?
    C19 O2 C8 C7 . . . . -173.6(6) ?
    C6 C7 C8 O2 . . . . -81.9(7) ?
    C14 C9 C10 C11 . . . . -1.2(12) ?
    C9 C10 C11 C12 . . . . -1.3(11) ?
    C10 C11 C12 C13 . . . . 1.0(9) ?
    C10 C11 C12 C15 . . . . -178.0(6) ?
    C11 C12 C13 C14 . . . . 1.9(9) ?
    C15 C12 C13 C14 . . . . -179.1(6) ?
    C10 C9 C14 C13 . . . . 4.0(11) ?
    C12 C13 C14 C9 . . . . -4.4(10) ?
    N2 N1 C15 O3 . . . . -0.7(6) ?
    N2 N1 C15 C12 . . . . 177.7(5) ?
    C16 O3 C15 N1 . . . . 0.7(6) ?
    C16 O3 C15 C12 . . . . -177.7(5) ?
    C11 C12 C15 N1 . . . . 0.4(9) ?
    C13 C12 C15 N1 . . . . -178.6(5) ?
    C11 C12 C15 O3 . . . . 178.6(5) ?
    C13 C12 C15 O3 . . . . -0.4(8) ?
    N1 N2 C16 O3 . . . . 0.1(6) ?
    N1 N2 C16 C17 . . . . 179.2(5) ?
    C15 O3 C16 N2 . . . . -0.4(6) ?
    C15 O3 C16 C17 . . . . -179.6(5) ?
    N2 C16 C17 C18 . . . . -176.2(5) ?
    O3 C16 C17 C18 . . . . 2.9(9) ?
    N2 C16 C17 S . . . . -0.5(8) ?
    O3 C16 C17 S . . . . 178.5(4) ?
    C20 S C17 C16 . . . . -179.0(5) ?
    C20 S C17 C18 . . . . -2.6(4) ?
    C4 O1 C18 C19 . . . . 74.6(9) ?
    C4 O1 C18 C17 . . . . -107.4(7) ?
    C16 C17 C18 O1 . . . . 2.1(9) ?
    S C17 C18 O1 . . . . -174.0(4) ?
    C16 C17 C18 C19 . . . . -179.6(5) ?
    S C17 C18 C19 . . . . 4.3(6) ?
    O1 C18 C19 C20 . . . . 173.6(5) ?
    C17 C18 C19 C20 . . . . -4.5(7) ?
    O1 C18 C19 O2 . . . . 4.8(9) ?
    C17 C18 C19 O2 . . . . -173.3(5) ?
    C8 O2 C19 C20 . . . . 87.0(7) ?
    C8 O2 C19 C18 . . . . -105.1(6) ?
    C18 C19 C20 C21 . . . . -175.3(6) ?
    O2 C19 C20 C21 . . . . -7.0(10) ?
    C18 C19 C20 S . . . . 2.5(7) ?
    O2 C19 C20 S . . . . 170.8(4) ?
    C17 S C20 C19 . . . . 0.2(4) ?
    C17 S C20 C21 . . . . 178.3(5) ?
    N4 N3 C21 O4 . . . . -3.1(7) ?
    N4 N3 C21 C20 . . . . 175.8(5) ?
    C22 O4 C21 N3 . . . . 3.2(6) ?
    C22 O4 C21 C20 . . . . -175.8(5) ?
    C19 C20 C21 N3 . . . . 170.1(6) ?
    S C20 C21 N3 . . . . -7.5(8) ?
    C19 C20 C21 O4 . . . . -11.1(10) ?
    S C20 C21 O4 . . . . 171.3(4) ?
    N3 N4 C22 O4 . . . . 0.3(7) ?
    N3 N4 C22 C23 . . . . 179.2(5) ?
    C21 O4 C22 N4 . . . . -2.1(6) ?
    C21 O4 C22 C23 . . . . 178.9(5) ?
    N4 C22 C23 C28 . . . . -178.3(6) ?
    O4 C22 C23 C28 . . . . 0.5(8) ?
    N4 C22 C23 C24 . . . . 1.3(9) ?
    O4 C22 C23 C24 . . . . -179.9(5) ?
    C28 C23 C24 C25 . . . . -2.4(9) ?
    C22 C23 C24 C25 . . . . 178.0(6) ?
    C23 C24 C25 C26 . . . . 2.7(10) ?
    C24 C25 C26 C27 . . . . -1.9(10) ?
    C25 C26 C27 C28 . . . . 0.9(11) ?
    C24 C23 C28 C27 . . . . 1.1(8) ?
    C22 C23 C28 C27 . . . . -179.2(5) ?
    C26 C27 C28 C23 . . . . -0.5(10) ?
loop_
    _geom_hbond_atom_site_label_D
    _geom_hbond_atom_site_label_H
    _geom_hbond_atom_site_label_A
    _geom_hbond_site_symmetry_A
    _geom_hbond_distance_DH
    _geom_hbond_distance_HA
    _geom_hbond_distance_DA
    _geom_hbond_angle_DHA
    C6 H6A O2 . 0.97 2.60 2.973(9) 103
    C8 H8B O4 . 0.97 2.49 3.089(7) 120
    C13 H13A O3 . 0.93 2.54 2.857(8) 100
