# Supplementary material for: 2-[3,4-Dibut­oxy-5-(5-phenyl-1,3,4-oxadiazol-2-yl)-2-thien­yl]-5-phenyl-1,3,4-oxadiazole
Source: Acta Crystallogr Sect E Struct Rep Online. 2008 Jul 5;64(Pt 8):o1419. doi: 10.1107/S1600536808020254 (PMC2962053; doi:10.1107/S1600536808020254)
Supplement: Supplementary file 2 [file e-64-o1419-Isup2.hkl]

# 
# h,k,l, Fc-squared, Fo-squared, sigma(Fo-squared) and status flag 
# 
data_I
_shelx_title '    L in P2(1)/c' 
_shelx_refln_list_code          4 
_shelx_F_calc_maximum      329.72 
_exptl_crystal_F_000      1088.00 
_reflns_d_resolution_high  0.8359 
 
loop_ 
 _symmetry_equiv_pos_as_xyz 
 'x, y, z' 
 '-x, y+1/2, -z+1/2' 
 '-x, -y, -z' 
 'x, -y-1/2, z-1/2' 
 
_cell_length_a     7.6770 
_cell_length_b    16.8710 
_cell_length_c    20.3980 
_cell_angle_alpha  90.000 
_cell_angle_beta   93.770 
_cell_angle_gamma  90.000 
 
_shelx_F_squared_multiplier     1.000 
 
loop_ 
 _refln_index_h 
 _refln_index_k 
 _refln_index_l 
 _refln_F_squared_calc 
 _refln_F_squared_meas 
 _refln_F_squared_sigma 
 _refln_observed_status 
   1   0   0      710.98      799.35     20.22 o 
   2   0   0   108716.77   109292.73   1070.62 o 
   3   0   0     5488.56     5768.61    139.90 o 
   4   0   0     2015.80     1991.02     73.13 o 
   5   0   0      696.00      758.24     44.65 o 
   6   0   0      251.76      256.27     35.37 o 
   7   0   0       58.88       29.61     23.82 o 
   8   0   0        0.02       18.96     12.65 o 
   9   0   0       70.62       67.93     14.11 o 
   1   1   0      940.14      977.44     29.30 o 
   2   1   0     9129.37     9207.41    180.12 o 
   3   1   0       52.96       25.19     11.27 o 
   4   1   0     3919.80     3457.54    110.35 o 
   5   1   0      815.18      998.97     52.57 o 
   6   1   0      143.79      161.87     22.46 o 
   7   1   0      168.31      186.50     28.98 o 
   8   1   0        0.03        0.00     12.50 o 
   9   1   0        0.50        3.49      6.66 o 
   0   2   0     1499.76     1296.08     24.01 o 
   1   2   0      321.14      259.82     19.15 o 
   2   2   0       34.08       27.87      9.70 o 
   3   2   0      192.25      226.29     13.89 o 
   4   2   0      369.95      376.90     28.20 o 
   5   2   0        0.76       16.30     16.30 o 
   6   2   0        4.72       18.04     18.04 o 
   7   2   0        0.20       29.90     20.45 o 
   8   2   0        4.21        5.54     19.07 o 
   9   2   0        0.05        4.36     15.43 o 
   1   3   0       15.93       28.58      9.05 o 
   2   3   0       13.29       15.50      8.09 o 
   3   3   0       49.57       81.28     13.47 o 
   4   3   0       19.63        4.85      8.49 o 
   5   3   0      119.28      125.33     19.07 o 
   6   3   0       96.62       90.73     22.69 o 
   7   3   0       17.27       25.38     28.65 o 
   8   3   0       69.18       26.84     27.57 o 
   9   3   0        3.80       19.51     19.51 o 
   0   4   0    21277.42    19540.93    203.83 o 
   1   4   0      842.22      914.70     22.63 o 
   2   4   0      771.19      748.12      8.39 o 
   3   4   0      144.20      149.03     14.83 o 
   4   4   0      155.66      160.75      8.26 o 
   5   4   0       19.29       23.91     10.70 o 
   6   4   0       27.11        7.53     19.13 o 
   7   4   0      142.30      136.84     26.82 o 
   8   4   0        3.54       18.91     18.91 o 
   1   5   0     2586.89     2580.08     93.95 o 
   2   5   0      172.35      162.83     14.93 o 
   3   5   0      942.72      998.29     44.99 o 
   4   5   0       21.25       34.93     10.27 o 
   5   5   0      505.20      390.04     33.64 o 
   6   5   0       11.16       16.13     16.13 o 
   7   5   0        0.73        4.78     14.94 o 
   8   5   0        0.11       42.05     16.93 o 
   0   6   0       22.59       23.46      6.21 o 
   1   6   0       46.35       67.33     16.66 o 
   2   6   0       16.44       14.40     12.24 o 
   3   6   0      109.74       82.52     13.99 o 
   4   6   0      151.92      115.57     23.11 o 
   5   6   0       28.48       48.19     12.89 o 
   6   6   0      181.12      145.13     25.54 o 
   7   6   0       85.55       75.25     18.53 o 
   8   6   0       21.59       42.87     10.60 o 
   1   7   0      229.00      186.08     16.98 o 
   2   7   0     2825.96     3088.60    109.38 o 
   3   7   0      814.21      753.45     40.48 o 
   4   7   0      826.95      836.42     48.37 o 
   5   7   0      276.52      300.14     30.22 o 
   6   7   0        0.00        9.51     15.85 o 
   7   7   0        1.77        9.32     14.26 o 
   8   7   0       16.65       16.06     16.06 o 
   0   8   0     3432.41     3307.84    108.52 o 
   1   8   0      362.78      361.54     20.29 o 
   2   8   0      149.71      133.01     16.99 o 
   3   8   0       12.27       28.75     15.14 o 
   4   8   0      152.83      166.33     23.35 o 
   5   8   0       23.44       37.12     12.14 o 
   6   8   0       42.87       38.99     22.37 o 
   7   8   0       26.47       18.87     18.87 o 
   8   8   0        7.01        8.83     15.56 o 
   1   9   0       27.23       18.56      8.17 o 
   2   9   0      108.72      101.68     13.45 o 
   3   9   0       14.04       18.32     15.17 o 
   4   9   0       28.14       14.24     13.54 o 
   5   9   0        1.01        0.00     16.35 o 
   6   9   0       13.78       25.33     18.36 o 
   7   9   0        0.05        0.07     12.06 o 
   8   9   0        0.16       29.66     12.26 o 
   0  10   0        0.30        1.80     19.00 o 
   1  10   0       17.62        0.00     12.15 o 
   2  10   0       53.79       72.40     15.82 o 
   3  10   0        6.56        8.30     14.33 o 
   4  10   0       95.79      144.28     15.57 o 
   5  10   0        0.19       10.45     18.81 o 
   6  10   0        0.44       14.69     13.53 o 
   7  10   0        0.15       15.54     15.54 o 
   1  11   0      212.33      170.39     24.67 o 
   2  11   0      593.89      626.58     47.54 o 
   3  11   0        0.14       26.81     16.38 o 
   4  11   0       68.85       54.15     13.72 o 
   5  11   0       17.96       18.80     18.80 o 
   6  11   0       21.68       62.06     16.39 o 
   7  11   0        8.38        4.68     14.51 o 
   0  12   0     1312.97     1187.08     69.64 o 
   1  12   0       37.14       31.07     22.52 o 
   2  12   0      293.74      279.43     32.21 o 
   3  12   0      120.79       52.37     26.18 o 
   4  12   0       13.89       30.55     17.36 o 
   5  12   0        3.87        0.15      8.27 o 
   6  12   0       28.72        4.92     18.01 o 
   7  12   0       10.03       22.62     12.38 o 
   1  13   0        1.72        1.95     15.48 o 
   2  13   0       27.02        5.15     21.32 o 
   3  13   0       34.97        9.82     15.44 o 
   4  13   0       37.85       30.93     15.79 o 
   5  13   0        5.69        0.00     17.17 o 
   6  13   0       21.63       48.78     14.92 o 
   0  14   0       51.65       28.21     23.24 o 
   1  14   0       14.11        5.32     14.45 o 
   2  14   0      130.25      122.45     27.77 o 
   3  14   0       13.51       15.26     14.02 o 
   4  14   0       45.00       56.44     12.27 o 
   5  14   0        0.44       17.28     16.75 o 
   6  14   0        0.27       16.82     16.82 o 
   1  15   0       22.60        5.89     21.34 o 
   2  15   0        0.76       26.44     17.63 o 
   3  15   0       34.36        4.99     23.07 o 
   4  15   0        3.83       17.95     17.95 o 
   5  15   0       13.92        9.64     17.82 o 
   6  15   0        0.00       16.45     16.45 o 
   0  16   0       24.46       18.67     20.22 o 
   1  16   0       40.31       16.76     22.35 o 
   2  16   0        0.45        0.16     19.64 o 
   3  16   0       29.06        5.14     17.13 o 
   4  16   0       18.21        0.00     13.55 o 
   5  16   0        6.33       12.96     15.47 o 
   1  17   0       15.62       16.84     16.84 o 
   2  17   0        0.78        5.20     17.34 o 
   3  17   0        1.33       13.78     13.78 o 
   4  17   0        6.33        0.00     13.95 o 
   0  18   0        1.40        6.00     19.30 o 
   1  18   0        0.63        5.27     15.80 o 
   2  18   0        0.30        5.13      9.75 o 
   3  18   0        0.08        8.85     12.83 o 
   4  18   0        0.05       20.18      7.70 o 
   1  19   0        0.21       14.84     14.84 o 
   2  19   0        7.46       14.11     14.99 o 
   3  19   0        0.37        0.87      9.25 o 
   0  20   0        0.14        5.50     15.49 o 
   1  20   0        0.31        9.46      9.46 o 
  -9   1   1        6.81       25.91     14.97 o 
  -8   1   1        1.24        1.80     13.87 o 
  -7   1   1       53.00       70.31     19.59 o 
  -6   1   1        1.78        3.61     10.23 o 
  -5   1   1        0.03        3.09     11.47 o 
  -4   1   1       59.77       28.18     13.79 o 
  -3   1   1        5.98        3.60      7.20 o 
  -2   1   1     3863.17     4069.78     81.59 o 
  -1   1   1      968.84     1116.29     24.24 o 
   0   1   1     8619.23     8889.07    453.47 o 
   1   1   1      860.30      891.33     28.44 o 
   2   1   1    75775.63    77608.13    897.44 o 
   3   1   1      474.97      493.73     25.27 o 
   4   1   1     5445.80     5901.21    159.19 o 
   5   1   1      411.08      379.06     30.12 o 
   6   1   1       13.40       31.42     15.71 o 
   7   1   1       50.54       64.26     16.39 o 
   8   1   1        4.29        4.43     13.76 o 
   9   1   1        3.05       17.40     12.89 o 
  -9   2   1        0.02       13.52     13.52 o 
  -8   2   1        0.99       10.53     10.53 o 
  -7   2   1        6.76       13.92     11.96 o 
  -6   2   1       20.25       21.86     12.66 o 
  -5   2   1       63.17       48.74     30.43 o 
  -4   2   1       43.11       27.45     12.49 o 
  -3   2   1      381.02      395.95     36.18 o 
  -2   2   1     1248.35     1206.58     61.12 o 
  -1   2   1     1309.73     1158.11     27.48 o 
   0   2   1      475.96      521.62     25.48 o 
   1   2   1      789.19      763.34     17.08 o 
   2   2   1     4855.89     4694.14     84.69 o 
   3   2   1        9.91        8.55      8.55 o 
   4   2   1      152.85      161.78     21.28 o 
   5   2   1       81.54       45.47     17.54 o 
   6   2   1       73.39       68.03     19.68 o 
   7   2   1       33.77       29.14     26.15 o 
   8   2   1        1.85       38.18     18.80 o 
   9   2   1        3.60       20.52      9.87 o 
  -9   3   1        7.18        6.51     11.24 o 
  -8   3   1        1.98       11.59     11.18 o 
  -7   3   1       53.45       63.83     13.87 o 
  -6   3   1        3.67        0.98     14.72 o 
  -5   3   1       62.66      106.77     17.16 o 
  -4   3   1       27.83       11.10     11.75 o 
  -3   3   1      423.42      401.47     16.11 o 
  -2   3   1        2.79        6.87      6.87 o 
  -1   3   1     4663.58     4536.61     75.08 o 
   0   3   1      766.79      758.55     36.23 o 
   1   3   1    18352.89    19630.98    196.07 o 
   2   3   1       61.94       72.75     10.31 o 
   3   3   1        0.47        9.43      9.43 o 
   4   3   1      278.73      279.04     22.93 o 
   5   3   1       64.23      103.82     18.15 o 
   6   3   1        0.87       15.99     15.99 o 
   7   3   1        0.06       24.65     24.65 o 
   8   3   1        5.05       18.97     20.32 o 
   9   3   1        3.53       25.70     15.89 o 
  -8   4   1        2.53       42.52     15.55 o 
  -7   4   1        5.97        0.00     12.02 o 
  -6   4   1      213.04      256.26     22.57 o 
  -5   4   1       55.48       25.19     15.91 o 
  -4   4   1        1.78       20.34      8.14 o 
  -3   4   1       71.32       65.69     12.61 o 
  -2   4   1     3715.30     3422.45      8.29 o 
  -1   4   1      905.43      957.99     43.82 o 
   0   4   1       40.40       58.06      6.00 o 
   1   4   1     2384.72     2220.32     53.74 o 
   2   4   1      532.95      582.31     27.86 o 
   3   4   1      478.15      406.83     23.01 o 
   4   4   1      106.21      104.24     14.35 o 
   5   4   1       58.75       43.56     17.16 o 
   6   4   1       21.78       42.39     23.31 o 
   7   4   1        3.65       15.74     15.83 o 
   8   4   1        0.88        0.52     18.23 o 
  -8   5   1        0.61        7.77     11.86 o 
  -7   5   1      107.93       47.49     22.95 o 
  -6   5   1       12.13        3.02     18.89 o 
  -5   5   1      115.82      123.48     19.21 o 
  -4   5   1       24.67       35.92     14.03 o 
  -3   5   1      953.36      902.84     39.67 o 
  -2   5   1       85.02       73.22      7.20 o 
  -1   5   1     2757.27     2896.69     75.20 o 
   0   5   1      687.00      726.87     31.84 o 
   1   5   1      135.46      114.63     11.47 o 
   2   5   1     4103.37     3604.63     92.39 o 
   3   5   1      635.58      564.41     29.77 o 
   4   5   1        0.07        9.09     12.97 o 
   5   5   1       24.57       36.88      8.42 o 
   6   5   1      164.13      170.08     22.81 o 
   7   5   1       17.40       73.38     21.70 o 
   8   5   1       18.59       20.66     17.79 o 
  -8   6   1        1.86       15.90     15.90 o 
  -7   6   1        3.40        4.32     14.06 o 
  -6   6   1        0.51       18.02     14.80 o 
  -5   6   1       85.92      124.00     19.73 o 
  -4   6   1      245.24      207.16     23.82 o 
  -3   6   1      120.28       96.12     17.66 o 
  -2   6   1      131.43      164.48      9.48 o 
  -1   6   1      275.07      260.39     24.98 o 
   0   6   1      337.54      370.48     23.16 o 
   1   6   1     2406.17     2461.90     88.46 o 
   2   6   1      598.98      541.41      8.29 o 
   3   6   1        7.99       22.14     10.37 o 
   4   6   1     1193.05     1206.11     66.56 o 
   5   6   1      499.24      566.77     38.22 o 
   6   6   1      144.46       98.82     22.18 o 
   7   6   1       99.91       74.49     19.50 o 
   8   6   1        3.83       45.53     16.88 o 
  -8   7   1        0.38       10.85     10.85 o 
  -7   7   1       17.32       37.38     16.80 o 
  -6   7   1        7.51       16.29     16.29 o 
  -5   7   1      234.05      239.24     22.99 o 
  -4   7   1       11.35       11.86     16.30 o 
  -3   7   1       43.46       75.89     17.51 o 
  -2   7   1     1228.70     1042.94     59.83 o 
  -1   7   1      512.64      476.83     24.62 o 
   0   7   1     5001.68     5116.73     88.29 o 
   1   7   1      130.54      125.76     15.89 o 
   2   7   1     2764.42     2639.86     86.70 o 
   3   7   1       10.36        9.26      9.26 o 
   4   7   1        0.06       14.75     12.65 o 
   5   7   1      182.29      233.63     18.88 o 
   6   7   1       40.26       69.90     18.26 o 
   7   7   1       34.04        5.09     16.40 o 
   8   7   1        0.01       18.80     18.80 o 
  -8   8   1        0.82       14.44     14.44 o 
  -7   8   1        2.76       18.76     18.76 o 
  -6   8   1        7.06        9.79     13.71 o 
  -5   8   1      160.53      141.83     24.74 o 
  -4   8   1        1.11        2.70     12.88 o 
  -3   8   1      518.03      520.53     40.71 o 
  -2   8   1      180.69      236.92     22.74 o 
  -1   8   1      232.98      224.06     17.89 o 
   0   8   1      822.74      856.96     34.84 o 
   1   8   1        1.89        2.82     11.28 o 
   2   8   1      305.15      325.48     37.23 o 
   3   8   1       27.76       11.60     11.60 o 
   4   8   1        3.81       13.60     13.60 o 
   5   8   1        8.04        0.00     15.04 o 
   6   8   1        9.30        5.01     11.90 o 
   7   8   1        0.18       14.76     14.76 o 
   8   8   1        0.64       13.58     13.58 o 
  -8   9   1        3.06        7.82     14.89 o 
  -7   9   1      119.86      149.28     21.44 o 
  -6   9   1       33.26       45.54     18.12 o 
  -5   9   1        0.23       17.77     16.80 o 
  -4   9   1       37.03       49.39     20.04 o 
  -3   9   1      282.10      342.38     18.66 o 
  -2   9   1      377.80      406.30     22.17 o 
  -1   9   1        1.21       27.75     10.51 o 
   0   9   1      401.77      352.29     16.83 o 
   1   9   1        1.16        9.35     10.07 o 
   2   9   1        1.63       29.71     15.94 o 
   3   9   1       79.83       85.88     14.60 o 
   4   9   1       34.98       30.20     15.82 o 
   5   9   1       25.26       23.89     17.07 o 
   6   9   1       21.76        9.88     15.44 o 
   7   9   1       25.74        4.73     18.92 o 
   8   9   1        0.00        4.48     10.59 o 
  -7  10   1       13.76       16.08     16.08 o 
  -6  10   1       18.60        0.00     17.75 o 
  -5  10   1       26.05       53.13     16.01 o 
  -4  10   1       12.15       14.82     18.73 o 
  -3  10   1       14.39       14.35     14.35 o 
  -2  10   1        6.43       17.47     17.47 o 
  -1  10   1        5.44        3.81     12.57 o 
   0  10   1       95.28      127.51     17.00 o 
   1  10   1       23.52        3.66     10.26 o 
   2  10   1       54.93       45.04     10.94 o 
   3  10   1        4.70       45.19     18.22 o 
   4  10   1        4.64       17.82     17.12 o 
   5  10   1        5.85        4.70     14.10 o 
   6  10   1        7.78       45.55     16.79 o 
   7  10   1        1.41       15.47     15.47 o 
  -7  11   1        0.01        4.74     14.71 o 
  -6  11   1        6.43       15.93     17.17 o 
  -5  11   1        5.42       10.76     21.52 o 
  -4  11   1        0.39       21.13     14.09 o 
  -3  11   1        8.63       34.16     13.83 o 
  -2  11   1       11.94        4.93     18.05 o 
  -1  11   1        4.30       17.99     17.99 o 
   0  11   1      124.18      133.58     29.46 o 
   1  11   1        4.91       19.32     14.86 o 
   2  11   1      431.36      480.78     35.80 o 
   3  11   1        5.29       15.85     15.85 o 
   4  11   1      114.02       90.67     20.92 o 
   5  11   1       26.28       45.46     16.88 o 
   6  11   1        1.65       18.86     18.86 o 
   7  11   1        2.81        4.65     14.42 o 
  -7  12   1       12.32       23.29     15.82 o 
  -6  12   1        5.69       21.60     18.11 o 
  -5  12   1       21.05        0.00     19.57 o 
  -4  12   1       14.89        5.45     15.56 o 
  -3  12   1        1.31       10.69     21.38 o 
  -2  12   1      472.73      492.35     45.45 o 
  -1  12   1       22.73       57.50     20.30 o 
   0  12   1      201.25      181.84     18.58 o 
   1  12   1       91.60       94.18     20.19 o 
   2  12   1      304.11      316.10     29.72 o 
   3  12   1      107.27      162.63     21.15 o 
   4  12   1      108.85      118.46     22.89 o 
   5  12   1        0.05        0.00     12.97 o 
   6  12   1        4.84       20.31     20.31 o 
   7  12   1        0.44       16.95     16.95 o 
  -7  13   1       10.94        8.75     14.32 o 
  -6  13   1       32.48       15.85     20.22 o 
  -5  13   1        0.89       21.49     21.49 o 
  -4  13   1       80.48       77.12     25.96 o 
  -3  13   1       71.73       23.03     20.56 o 
  -2  13   1       47.76        0.00     20.50 o 
  -1  13   1        8.38       38.08     19.03 o 
   0  13   1      518.97      492.72     30.92 o 
   1  13   1       31.99        0.00     14.88 o 
   2  13   1      137.30      122.38     24.20 o 
   3  13   1        0.03       17.03     17.03 o 
   4  13   1        0.84       10.24     14.08 o 
   5  13   1        1.47       30.60     15.59 o 
   6  13   1        0.93        1.08     12.22 o 
  -6  14   1        1.04        5.01     16.02 o 
  -5  14   1        5.72       15.85     15.85 o 
  -4  14   1        1.76       31.02     16.98 o 
  -3  14   1        4.78       30.85     14.61 o 
  -2  14   1        8.59       18.83     21.40 o 
  -1  14   1       24.32       29.74     20.11 o 
   0  14   1        0.10       15.81     15.81 o 
   1  14   1       23.71       40.23     17.55 o 
   2  14   1       29.80       54.43     13.78 o 
   3  14   1        1.29       14.27     14.27 o 
   4  14   1       17.55       55.03     17.34 o 
   5  14   1        0.00       18.50     18.50 o 
   6  14   1       13.83       22.69     13.96 o 
  -6  15   1        2.75       14.77     15.67 o 
  -5  15   1        2.70        1.20     15.25 o 
  -4  15   1       16.21       31.58     23.15 o 
  -3  15   1       76.81       71.69     25.99 o 
  -2  15   1      201.56      177.79     32.95 o 
  -1  15   1       26.13       84.40     29.59 o 
   0  15   1      374.66      343.23     20.38 o 
   1  15   1       57.19       58.03     23.35 o 
   2  15   1       55.75       66.32     15.10 o 
   3  15   1       12.32        0.00     18.21 o 
   4  15   1        1.61       17.54     17.54 o 
   5  15   1       10.84        4.73     13.25 o 
   6  15   1        0.32       13.25     13.25 o 
  -5  16   1       22.97       44.45     14.29 o 
  -4  16   1        6.05        0.00     15.67 o 
  -3  16   1        0.07       46.50     21.00 o 
  -2  16   1       12.51       20.45     22.09 o 
  -1  16   1       26.49       20.39     32.28 o 
   0  16   1       16.34       12.68     15.35 o 
   1  16   1        1.68       20.84     20.84 o 
   2  16   1      151.35      149.14     23.33 o 
   3  16   1       32.90        0.00     16.70 o 
   4  16   1       50.00        4.92     17.20 o 
   5  16   1       41.78       47.80     11.94 o 
  -4  17   1        0.12       22.47     22.47 o 
  -3  17   1        8.55       20.91     20.91 o 
  -2  17   1        9.14       13.94     24.02 o 
  -1  17   1       13.19        7.30     20.27 o 
   0  17   1       56.69        6.43     57.22 o 
   1  17   1        0.19       11.24     13.12 o 
   2  17   1       30.07       30.87     17.40 o 
   3  17   1       20.05       23.92     14.45 o 
   4  17   1        0.51        0.68     11.14 o 
  -4  18   1        0.42       15.04     15.04 o 
  -3  18   1        0.69       12.60     15.75 o 
  -2  18   1       11.63       14.29     19.30 o 
  -1  18   1        3.33       20.31     20.31 o 
   0  18   1        0.63       11.37     12.55 o 
   1  18   1        3.96       21.47     12.43 o 
   2  18   1        5.65        0.00     10.98 o 
   3  18   1        4.17        6.46      6.06 o 
   4  18   1        4.72       11.20     11.20 o 
  -3  19   1        0.22       17.56     17.56 o 
  -2  19   1        0.53       21.03     21.03 o 
  -1  19   1        0.00       33.77     15.90 o 
   0  19   1        1.87       10.80     10.80 o 
   1  19   1        1.42        4.96     13.86 o 
   2  19   1        1.01       18.03     13.74 o 
   3  19   1        1.20       10.53     10.53 o 
  -1  20   1        0.93        6.19     15.20 o 
   0  20   1        0.30       10.91     10.91 o 
   1  20   1        0.21        4.59     11.26 o 
  -9   0   2       25.73       29.97     14.05 o 
  -8   0   2       31.15        0.00     17.96 o 
  -7   0   2       88.96       90.74     25.84 o 
  -6   0   2       12.87       12.02     14.55 o 
  -5   0   2      451.86      384.79     28.05 o 
  -4   0   2      470.71      464.92     15.59 o 
  -3   0   2     5976.16     6363.93    130.63 o 
  -2   0   2    16422.52    16795.35    207.05 o 
  -1   0   2      984.87      994.49     28.73 o 
   0   0   2    37008.86    37102.97    311.49 o 
   1   0   2     9777.84     9845.96    120.30 o 
   2   0   2     7313.40     7037.58    138.24 o 
   3   0   2      413.99      474.49     24.48 o 
   4   0   2       22.82       54.79     14.94 o 
   5   0   2       68.30       57.67     18.48 o 
   6   0   2      190.72      218.72     32.52 o 
   7   0   2       16.59       14.91     17.50 o 
   8   0   2       34.03        4.67     16.09 o 
   9   0   2       16.85       26.91     17.35 o 
  -9   1   2        4.50       18.58      9.98 o 
  -8   1   2        0.09       20.55     12.51 o 
  -7   1   2       64.66       67.57     15.07 o 
  -6   1   2        1.40       10.83     11.40 o 
  -5   1   2      218.86      188.84     20.72 o 
  -4   1   2        1.09        0.28     16.79 o 
  -3   1   2        2.38        1.49     10.29 o 
  -2   1   2     1145.21     1270.19     60.23 o 
  -1   1   2      638.76      657.85     18.35 o 
   0   1   2    17910.58    18371.53    531.43 o 
   1   1   2     1604.20     1606.99     27.40 o 
   2   1   2    74463.72    69581.36    870.24 o 
   3   1   2        9.01        8.97      8.97 o 
   4   1   2     4579.63     4838.20    133.58 o 
   5   1   2      694.77      605.31     41.09 o 
   6   1   2        0.60       18.63     18.63 o 
   7   1   2       89.49      123.02     24.73 o 
   8   1   2        9.57       15.78     15.78 o 
   9   1   2        0.27       12.22     12.22 o 
  -9   2   2        0.49        3.26      8.90 o 
  -8   2   2        1.10       13.57     13.57 o 
  -7   2   2       14.66        7.62     16.32 o 
  -6   2   2       24.76       48.91     14.15 o 
  -5   2   2      102.17       99.36     17.42 o 
  -4   2   2      506.32      499.74     22.22 o 
  -3   2   2      793.64      931.49     19.62 o 
  -2   2   2      754.98      760.76     26.73 o 
  -1   2   2     3792.46     3793.45     76.52 o 
   0   2   2      298.91      274.30     22.49 o 
   1   2   2      375.80      399.83     14.39 o 
   2   2   2       12.37       26.10     10.37 o 
   3   2   2     2043.69     2213.49     76.44 o 
   4   2   2     1152.08     1311.53     69.41 o 
   5   2   2      170.39      146.50     17.05 o 
   6   2   2      418.09      391.51     37.66 o 
   7   2   2       13.33        5.68     17.07 o 
   8   2   2       53.27       46.89     18.98 o 
   9   2   2        4.89       13.70     13.70 o 
  -9   3   2        4.08        9.28     10.98 o 
  -8   3   2       24.41       26.84     13.08 o 
  -7   3   2       42.58       28.87     15.22 o 
  -6   3   2       67.13      107.94     16.66 o 
  -5   3   2      336.80      284.10     25.58 o 
  -4   3   2      448.31      398.34     26.19 o 
  -3   3   2       14.95       29.81     10.11 o 
  -2   3   2       54.78       53.04      6.53 o 
  -1   3   2      409.73      416.00      9.83 o 
   0   3   2       90.90      146.21     21.72 o 
   1   3   2      402.81      376.39     11.41 o 
   2   3   2     2243.74     2302.93     69.46 o 
   3   3   2      367.12      322.82     19.27 o 
   4   3   2       24.40       11.98     11.98 o 
   5   3   2      287.37      348.04     28.26 o 
   6   3   2      272.92      338.18     33.19 o 
   7   3   2        8.89       21.09     20.47 o 
   8   3   2       37.15       47.12     15.08 o 
  -8   4   2        0.79       23.19     10.76 o 
  -7   4   2      227.75      201.79     21.63 o 
  -6   4   2      132.43      114.29     24.27 o 
  -5   4   2      257.83      265.24     22.86 o 
  -4   4   2      581.84      543.84     44.18 o 
  -3   4   2      399.07      428.97     24.40 o 
  -2   4   2      123.15       89.02      7.14 o 
  -1   4   2     5507.64     5003.72     90.87 o 
   0   4   2        4.99        3.40     11.33 o 
   1   4   2      292.28      266.21     10.53 o 
   2   4   2      720.62      603.86     40.46 o 
   3   4   2     1537.23     1646.35     57.77 o 
   4   4   2       21.89       34.66     12.84 o 
   5   4   2        3.89        7.61     13.14 o 
   6   4   2       33.71       30.03     21.96 o 
   7   4   2       75.21       93.19     29.62 o 
   8   4   2        0.24       18.20     19.45 o 
  -8   5   2       19.42       48.04     11.28 o 
  -7   5   2        0.44        8.83     12.69 o 
  -6   5   2       20.01       44.38     18.28 o 
  -5   5   2      319.66      283.22     27.54 o 
  -4   5   2       14.82       12.12     12.12 o 
  -3   5   2      561.29      574.47     43.95 o 
  -2   5   2       56.60       54.37     12.44 o 
  -1   5   2      103.52       93.38      7.73 o 
   0   5   2     1126.50     1187.66     33.95 o 
   1   5   2      911.31      991.10     24.81 o 
   2   5   2      761.79      775.64     26.80 o 
   3   5   2      331.89      370.79     21.89 o 
   4   5   2        2.74       11.06     11.06 o 
   5   5   2       27.05       22.75     16.06 o 
   6   5   2       96.44      110.90     23.22 o 
   7   5   2       40.12       16.56     21.86 o 
   8   5   2       23.61       22.57     20.26 o 
  -8   6   2       15.57        8.32     14.16 o 
  -7   6   2       18.22       26.49     16.11 o 
  -6   6   2       85.60       79.18     21.11 o 
  -5   6   2      259.36      295.58     27.91 o 
  -4   6   2      183.27      184.28     17.37 o 
  -3   6   2      431.24      489.34     30.79 o 
  -2   6   2     3021.04     3245.26     67.56 o 
  -1   6   2      811.79      839.93     17.69 o 
   0   6   2      357.46      332.14     12.47 o 
   1   6   2      889.61      903.10     36.05 o 
   2   6   2      108.24       75.41      8.12 o 
   3   6   2       14.88       16.81     10.09 o 
   4   6   2       89.58      113.23     18.76 o 
   5   6   2        1.82       14.71     14.71 o 
   6   6   2       69.14       51.94     19.72 o 
   7   6   2       36.50       67.96     21.62 o 
   8   6   2       12.45       16.90     16.90 o 
  -8   7   2        0.00       13.47     13.47 o 
  -7   7   2       48.00       73.31     17.11 o 
  -6   7   2       22.85       33.70     11.89 o 
  -5   7   2      800.09      912.01     42.57 o 
  -4   7   2      431.74      463.60     52.92 o 
  -3   7   2      797.12      779.57     61.62 o 
  -2   7   2     1060.05     1101.32     50.94 o 
  -1   7   2       17.18       26.28     11.45 o 
   0   7   2        6.77       33.25     10.96 o 
   1   7   2       11.10       24.39     23.46 o 
   2   7   2     1208.98     1182.09     56.20 o 
   3   7   2      106.52      106.36     20.15 o 
   4   7   2      489.15      440.97     34.45 o 
   5   7   2        0.38        0.69     11.48 o 
   6   7   2       43.89       67.13     20.01 o 
   7   7   2        4.43        5.29     14.71 o 
   8   7   2        4.62       16.62     16.62 o 
  -8   8   2        1.68       15.76     15.76 o 
  -7   8   2      163.37      135.31     22.20 o 
  -6   8   2       10.86        0.00     15.74 o 
  -5   8   2      102.73       61.50     22.43 o 
  -4   8   2      419.44      430.05     35.78 o 
  -3   8   2      237.73      257.55     30.86 o 
  -2   8   2       20.79        5.69     11.39 o 
  -1   8   2     1173.13     1232.19     34.20 o 
   0   8   2     3427.88     3454.41     83.26 o 
   1   8   2        0.00       16.12      9.81 o 
   2   8   2     1287.99     1322.95     57.92 o 
   3   8   2        0.54       27.65     12.06 o 
   4   8   2      106.95       91.20     17.53 o 
   5   8   2       23.02       16.29     16.29 o 
   6   8   2      122.42      108.70     23.52 o 
   7   8   2        2.83       30.48     14.11 o 
   8   8   2        9.66       28.68     13.66 o 
  -8   9   2        0.33       11.94     11.94 o 
  -7   9   2       19.12        9.95     13.62 o 
  -6   9   2        0.18       19.98     19.98 o 
  -5   9   2       75.17       69.24     23.80 o 
  -4   9   2        0.06        9.04     13.57 o 
  -3   9   2       38.93       64.55     13.55 o 
  -2   9   2       13.21       13.27     11.06 o 
  -1   9   2       98.35       58.07     14.51 o 
   0   9   2       98.24       79.74     10.15 o 
   1   9   2        9.36       12.81     12.81 o 
   2   9   2       81.04       87.69     20.74 o 
   3   9   2       60.42       69.35     18.63 o 
   4   9   2        4.90       12.70     12.00 o 
   5   9   2        0.07        0.10     13.52 o 
   6   9   2        2.07        0.40     11.81 o 
   7   9   2        2.88       10.24     14.56 o 
   8   9   2        5.78       27.44     16.05 o 
  -7  10   2       15.12        0.00     17.48 o 
  -6  10   2        2.29        5.01     11.28 o 
  -5  10   2       49.40       77.81     21.41 o 
  -4  10   2       12.96        9.85     14.40 o 
  -3  10   2       25.51       34.60     16.15 o 
  -2  10   2      197.50      242.28     16.00 o 
  -1  10   2      218.73      273.19     23.40 o 
   0  10   2        8.53       16.66     25.10 o 
   1  10   2        0.59        6.50     11.56 o 
   2  10   2      112.59       91.37     15.83 o 
   3  10   2       31.00       45.81     17.19 o 
   4  10   2       78.72      112.76     19.62 o 
   5  10   2        0.01       17.26     17.26 o 
   6  10   2       25.53       71.53     19.83 o 
   7  10   2        9.48        9.06     14.25 o 
  -7  11   2        0.01        4.69     15.94 o 
  -6  11   2       46.73       10.84     18.07 o 
  -5  11   2       99.66      102.92     22.41 o 
  -4  11   2       34.31        0.00     17.42 o 
  -3  11   2       34.71       57.04     17.96 o 
  -2  11   2      190.23      231.40     20.40 o 
  -1  11   2      145.10      134.38     24.25 o 
   0  11   2       85.82       61.77     13.05 o 
   1  11   2      152.36      201.88     22.59 o 
   2  11   2      371.36      415.18     25.88 o 
   3  11   2       31.27       73.70     18.42 o 
   4  11   2      321.36      355.47     31.57 o 
   5  11   2        0.80        5.14     14.13 o 
   6  11   2        2.44       10.29     17.73 o 
   7  11   2        8.71       11.34     11.34 o 
  -7  12   2       11.13        0.00     15.55 o 
  -6  12   2       22.56       26.28     14.28 o 
  -5  12   2        2.68       16.98     19.70 o 
  -4  12   2      103.83       49.51     24.76 o 
  -3  12   2       79.62      108.70     20.47 o 
  -2  12   2        6.82       19.26     17.65 o 
  -1  12   2      304.87      286.77     24.97 o 
   0  12   2      490.58      440.59     49.64 o 
   1  12   2        0.05        8.76     15.34 o 
   2  12   2      747.88      850.93     44.14 o 
   3  12   2       75.39       50.61     18.02 o 
   4  12   2       63.52       95.02     20.55 o 
   5  12   2        3.86       16.51     16.51 o 
   6  12   2        0.03       17.63     17.63 o 
   7  12   2        1.09        9.02     12.44 o 
  -7  13   2        0.03       12.07     12.07 o 
  -6  13   2        2.69        4.24     14.38 o 
  -5  13   2        0.31       18.21     18.21 o 
  -4  13   2        3.94       22.77     15.42 o 
  -3  13   2        2.80        5.50     19.66 o 
  -2  13   2        9.01        5.69     16.26 o 
  -1  13   2       73.50       72.35     23.84 o 
   0  13   2       83.84       92.52     16.49 o 
   1  13   2       72.41       50.02     23.92 o 
   2  13   2       60.40       58.94     19.52 o 
   3  13   2       35.09       72.32     17.41 o 
   4  13   2       36.09       10.10     17.67 o 
   5  13   2       68.70       70.36     16.59 o 
   6  13   2       30.65        9.77     16.62 o 
  -6  14   2        0.19       10.22     18.49 o 
  -5  14   2        5.96       20.67     17.77 o 
  -4  14   2       15.49       35.46     18.43 o 
  -3  14   2        2.29       19.36     19.36 o 
  -2  14   2       29.72        0.00     17.08 o 
  -1  14   2      171.97      114.43     29.85 o 
   0  14   2      141.96      108.12     56.70 o 
   1  14   2      130.50      108.05     24.17 o 
   2  14   2      383.38      292.55     31.68 o 
   3  14   2        1.63        0.00     19.12 o 
   4  14   2       96.83       92.66     18.88 o 
   5  14   2        1.56       14.69     14.69 o 
   6  14   2        0.68        4.37     15.27 o 
  -6  15   2        0.20        9.55     11.71 o 
  -5  15   2       67.77       27.72     20.36 o 
  -4  15   2        3.35       23.55     23.55 o 
  -3  15   2       71.12       93.15     18.78 o 
  -2  15   2       20.20        6.41     19.24 o 
  -1  15   2       14.80       12.36     24.72 o 
   0  15   2        8.16       11.37     11.37 o 
   1  15   2       54.79       61.79     19.23 o 
   2  15   2       22.70        5.13     17.96 o 
   3  15   2        0.11       20.28     20.28 o 
   4  15   2       65.91       77.40     11.37 o 
   5  15   2        5.32        0.00     15.97 o 
   6  15   2       10.01        9.15     12.11 o 
  -5  16   2        0.03       10.70     18.86 o 
  -4  16   2        0.26        6.25     18.76 o 
  -3  16   2       71.69       50.76     24.31 o 
  -2  16   2       11.39       16.92     21.73 o 
  -1  16   2       31.04       32.99     21.73 o 
   0  16   2        3.37       35.94     37.48 o 
   1  16   2        4.23       20.84     20.84 o 
   2  16   2        0.77       15.59     15.59 o 
   3  16   2        0.03       13.13     13.13 o 
   4  16   2        0.15       16.50     16.50 o 
   5  16   2        0.09       12.69     12.69 o 
  -4  17   2        6.04       15.29     15.29 o 
  -3  17   2        3.15       12.63     15.28 o 
  -2  17   2        1.80       13.23     13.23 o 
  -1  17   2        4.46        6.76     16.90 o 
   0  17   2        0.62        0.46     32.18 o 
   1  17   2        4.05       37.50     13.30 o 
   2  17   2        6.08        9.85     13.69 o 
   3  17   2        0.01        0.00     13.70 o 
   4  17   2        0.06        8.89     15.24 o 
  -4  18   2        0.78       43.71     20.86 o 
  -3  18   2        0.03       16.22     16.22 o 
  -2  18   2        0.02        6.78     16.28 o 
  -1  18   2        3.35       13.58     18.57 o 
   0  18   2        4.82       34.25     12.06 o 
   1  18   2        1.07       10.39     14.22 o 
   2  18   2        8.64        4.87     14.61 o 
   3  18   2        0.28       13.61     13.61 o 
   4  18   2        2.63        3.93     10.00 o 
  -3  19   2        1.15        5.76     14.14 o 
  -2  19   2        4.06       25.43     19.37 o 
  -1  19   2        0.16        6.43     20.56 o 
   0  19   2       10.39        3.42     16.60 o 
   1  19   2        1.81        1.17      9.59 o 
   2  19   2        0.01        4.61     10.88 o 
  -1  20   2        0.37       41.99     17.45 o 
   0  20   2        1.89        8.69      8.69 o 
  -9   1   3        0.19        9.38     10.26 o 
  -8   1   3        7.99       13.36     13.36 o 
  -7   1   3       56.26       70.79     14.87 o 
  -6   1   3       62.25       23.78     15.64 o 
  -5   1   3        0.16       16.05     14.87 o 
  -4   1   3      285.53      314.68     19.60 o 
  -3   1   3      989.40      958.38     38.07 o 
  -2   1   3     5211.46     5549.72     84.33 o 
  -1   1   3     4751.98     4700.81     82.48 o 
   0   1   3     3561.79     3744.38     39.41 o 
   1   1   3       34.13       48.23      6.31 o 
   2   1   3    26594.84    27642.90    176.38 o 
   3   1   3      791.68      726.76     22.38 o 
   4   1   3     2925.64     3157.92    123.46 o 
   5   1   3        2.35       23.40     16.82 o 
   6   1   3        3.89       37.11     17.84 o 
   7   1   3        1.24       18.91     18.91 o 
   8   1   3       10.88       19.08     13.67 o 
   9   1   3        5.82       10.41     11.36 o 
  -9   2   3        0.84        3.06      8.35 o 
  -8   2   3       21.35       15.22     13.58 o 
  -7   2   3        3.14        4.36     15.24 o 
  -6   2   3       13.89        3.99     15.27 o 
  -5   2   3      744.18      832.18     44.32 o 
  -4   2   3       12.18       20.06     17.16 o 
  -3   2   3     2040.55     2140.18     56.40 o 
  -2   2   3     2148.50     2362.93     33.98 o 
  -1   2   3     4184.08     4295.16     79.33 o 
   0   2   3     1324.59     1314.53    124.06 o 
   1   2   3     1772.50     1649.46     56.72 o 
   2   2   3        0.35        7.82     11.09 o 
   3   2   3      169.81      192.30     31.58 o 
   4   2   3     5337.85     5649.99    153.53 o 
   5   2   3        4.19        0.62     13.57 o 
   6   2   3      927.33      898.41     58.04 o 
   7   2   3      141.30      139.74     20.32 o 
   8   2   3        0.01        0.00     15.32 o 
  -9   3   3        5.34        0.00      6.71 o 
  -8   3   3        6.26       13.21     13.21 o 
  -7   3   3      108.88       62.53     23.31 o 
  -6   3   3        8.48       22.56     16.41 o 
  -5   3   3      125.14      111.74     21.00 o 
  -4   3   3       89.30      101.67     12.14 o 
  -3   3   3       36.01       23.88     10.85 o 
  -2   3   3       36.21       28.92      6.14 o 
  -1   3   3     4036.81     3995.52     58.39 o 
   0   3   3    13491.73    12700.08    363.78 o 
   1   3   3     7164.33     7214.82     97.59 o 
   2   3   3        7.25       20.14      6.52 o 
   3   3   3      390.24      394.48     17.32 o 
   4   3   3     1761.73     1739.49     13.61 o 
   5   3   3       12.81       14.13     14.13 o 
   6   3   3        0.61       46.06     22.26 o 
   7   3   3        0.08       11.48     16.48 o 
   8   3   3       49.50       27.86     27.86 o 
  -8   4   3        0.27       24.85     11.77 o 
  -7   4   3        0.03       41.87     16.86 o 
  -6   4   3       10.39        4.85     15.21 o 
  -5   4   3       33.72       69.42     16.42 o 
  -4   4   3      112.72      137.87     20.90 o 
  -3   4   3      612.15      724.09     33.46 o 
  -2   4   3      589.77      550.71     25.71 o 
  -1   4   3     2695.30     2425.60     61.05 o 
   0   4   3        1.37        0.16     17.71 o 
   1   4   3     2006.57     2002.08     36.54 o 
   2   4   3       46.18       36.21      6.19 o 
   3   4   3      116.14      124.18     10.63 o 
   4   4   3      697.43      733.54     44.40 o 
   5   4   3       95.92       72.54     12.80 o 
   6   4   3        5.01        5.16     19.18 o 
   7   4   3       49.19        5.64     19.05 o 
   8   4   3       48.38       28.40     26.62 o 
  -8   5   3       42.65       38.12     14.02 o 
  -7   5   3      217.98      251.55     24.56 o 
  -6   5   3       22.31        7.80     15.90 o 
  -5   5   3      590.86      660.15     43.82 o 
  -4   5   3     1389.40     1203.93     57.05 o 
  -3   5   3       10.75        0.00      9.91 o 
  -2   5   3      112.39      103.36     13.52 o 
  -1   5   3     1075.40     1063.81     36.17 o 
   0   5   3     2861.50     3042.47     42.65 o 
   1   5   3       45.39       60.02      8.77 o 
   2   5   3      834.81      899.38     40.97 o 
   3   5   3      357.13      341.00     28.49 o 
   4   5   3       60.44       44.60     13.31 o 
   5   5   3       67.39       33.79     20.05 o 
   6   5   3       52.63       84.24     26.67 o 
   7   5   3        5.01       16.69     19.36 o 
   8   5   3       44.21       21.49     21.49 o 
  -8   6   3       16.82       15.99     15.99 o 
  -7   6   3       17.95       34.21     13.91 o 
  -6   6   3        7.50        1.91     19.91 o 
  -5   6   3       97.87       65.71     19.94 o 
  -4   6   3       97.79       82.99     24.41 o 
  -3   6   3     2900.55     3314.60    108.14 o 
  -2   6   3       55.20       87.91     19.07 o 
  -1   6   3      801.27      749.77     58.01 o 
   0   6   3        5.24       11.28      4.98 o 
   1   6   3      925.85      937.32     27.57 o 
   2   6   3      950.38     1071.96     48.70 o 
   3   6   3      214.88      265.93     18.18 o 
   4   6   3     1717.04     1788.51     58.47 o 
   5   6   3       65.22       92.14     18.56 o 
   6   6   3      177.15      182.75     25.13 o 
   7   6   3       56.26       70.86     17.72 o 
   8   6   3        0.24       15.87     17.45 o 
  -8   7   3        1.47        4.19     13.01 o 
  -7   7   3        0.01       17.03     17.03 o 
  -6   7   3       16.89       14.41     24.37 o 
  -5   7   3        2.88       36.66     13.20 o 
  -4   7   3        6.31       10.33     15.57 o 
  -3   7   3       16.17        6.48     12.23 o 
  -2   7   3      491.09      484.40     29.79 o 
  -1   7   3        1.02       10.28     10.28 o 
   0   7   3      812.03      858.99     35.44 o 
   1   7   3        1.02        0.00      8.41 o 
   2   7   3      188.12      130.63     23.66 o 
   3   7   3        3.10        0.00      8.33 o 
   4   7   3        1.51        0.00     13.20 o 
   5   7   3       22.99       17.93     18.63 o 
   6   7   3       91.19      113.03     20.65 o 
   7   7   3        1.22        5.46     19.39 o 
   8   7   3        5.31        4.96     12.40 o 
  -8   8   3        1.71       13.62     13.62 o 
  -7   8   3        6.74       15.71     15.40 o 
  -6   8   3        0.89        9.95     15.92 o 
  -5   8   3      446.94      410.51     35.60 o 
  -4   8   3       74.24       49.80     16.35 o 
  -3   8   3     1069.97     1121.14     44.51 o 
  -2   8   3      736.65      880.60     42.55 o 
  -1   8   3      168.97      141.80     21.78 o 
   0   8   3     2436.13     2389.85    162.69 o 
   1   8   3       16.87        8.53     10.66 o 
   2   8   3     1399.65     1551.94     51.09 o 
   3   8   3       12.70        0.00      9.94 o 
   4   8   3        0.10       14.81     14.81 o 
   5   8   3        5.12       17.40     17.25 o 
   6   8   3       65.79       82.34     17.65 o 
   7   8   3       11.39       14.79     12.22 o 
   8   8   3        3.73       20.01     11.17 o 
  -8   9   3        0.58        4.13     12.39 o 
  -7   9   3      119.79      107.95     21.06 o 
  -6   9   3        1.61        0.00     13.55 o 
  -5   9   3       77.04      139.14     26.53 o 
  -4   9   3        1.78       17.87     14.89 o 
  -3   9   3       27.40       38.56     12.61 o 
  -2   9   3       46.72       83.48     21.09 o 
  -1   9   3       22.87       21.67      9.39 o 
   0   9   3       62.77       30.62     18.19 o 
   1   9   3      115.72      112.14     13.66 o 
   2   9   3     1052.51      932.11     47.40 o 
   3   9   3        0.08       19.36     12.90 o 
   4   9   3      251.65      199.70     25.49 o 
   5   9   3        5.57       17.36     17.11 o 
   6   9   3        5.07       20.38     20.38 o 
   7   9   3        1.74        0.00     15.00 o 
   8   9   3        6.02       33.34     12.13 o 
  -7  10   3        8.21       14.92     14.92 o 
  -6  10   3        4.21       19.28     19.28 o 
  -5  10   3       96.09       61.97     26.76 o 
  -4  10   3        6.19        0.00     17.10 o 
  -3  10   3      104.81      145.12     21.05 o 
  -2  10   3       19.35       19.40     10.45 o 
  -1  10   3       24.24       10.41     10.41 o 
   0  10   3      205.34      196.14     15.50 o 
   1  10   3       33.19       17.40     11.61 o 
   2  10   3        5.99        7.21     11.55 o 
   3  10   3       30.68        0.00     17.91 o 
   4  10   3      141.77      193.13     28.09 o 
   5  10   3        3.16       10.06     17.43 o 
   6  10   3       25.91       26.37     20.86 o 
   7  10   3        2.41       17.13     16.23 o 
  -7  11   3        7.80       13.89     16.21 o 
  -6  11   3       22.14       21.95     21.95 o 
  -5  11   3       15.63       42.54     15.78 o 
  -4  11   3       97.16      106.36     18.46 o 
  -3  11   3        8.13       28.09     17.46 o 
  -2  11   3      214.49      218.23     25.95 o 
  -1  11   3       37.31       12.24     15.29 o 
   0  11   3      313.38      364.87     50.09 o 
   1  11   3       10.20        3.63     13.82 o 
   2  11   3       40.18       36.64     18.68 o 
   3  11   3       20.89       31.16     18.41 o 
   4  11   3      405.21      417.97     42.63 o 
   5  11   3        9.83       61.52     20.73 o 
   6  11   3       44.57       68.07     18.62 o 
   7  11   3        0.45        4.85     10.17 o 
  -7  12   3        0.22        4.66     12.71 o 
  -6  12   3        3.27       17.33     17.33 o 
  -5  12   3       24.00       60.23     18.53 o 
  -4  12   3        0.00       16.00     20.38 o 
  -3  12   3        5.81       45.71     16.76 o 
  -2  12   3      126.66      109.38     23.27 o 
  -1  12   3      105.61      135.71     17.97 o 
   0  12   3       80.02      101.24     15.54 o 
   1  12   3       14.54       38.46     15.24 o 
   2  12   3       23.66       43.97     14.89 o 
   3  12   3       32.12       27.67     19.37 o 
   4  12   3       40.89       89.57     19.24 o 
   5  12   3        2.82       15.39     16.63 o 
   6  12   3        7.63       10.30     16.26 o 
   7  12   3        6.67       15.36     15.36 o 
  -6  13   3       15.82       35.76     16.59 o 
  -5  13   3       27.37       27.75     18.92 o 
  -4  13   3       13.53        5.90     21.28 o 
  -3  13   3       30.59       21.95     20.44 o 
  -2  13   3       34.97       20.33     20.33 o 
  -1  13   3        4.36       15.07     17.44 o 
   0  13   3      136.59      209.74     51.86 o 
   1  13   3       51.81       78.10     17.20 o 
   2  13   3      242.49      249.03     24.93 o 
   3  13   3        3.76       18.01     18.01 o 
   4  13   3      187.43      203.03     17.66 o 
   5  13   3       11.70       10.35     17.83 o 
   6  13   3       23.13       13.85     13.85 o 
  -6  14   3        2.95       14.62     14.14 o 
  -5  14   3        3.95       11.24     20.72 o 
  -4  14   3        3.68       17.07     17.07 o 
  -3  14   3       46.23       75.08     23.79 o 
  -2  14   3       36.89       45.20     16.37 o 
  -1  14   3       88.30      105.06     31.04 o 
   0  14   3       86.30       49.37     28.20 o 
   1  14   3        9.18        9.79     18.19 o 
   2  14   3       36.15       68.07     14.68 o 
   3  14   3        9.34       14.58     19.65 o 
   4  14   3        0.89        1.69     12.37 o 
   5  14   3        0.19       13.69     13.69 o 
   6  14   3        0.05       14.11     14.99 o 
  -6  15   3        0.29        0.79     12.98 o 
  -5  15   3       34.84       19.06     19.06 o 
  -4  15   3        5.56       17.44     20.68 o 
  -3  15   3       65.40        5.75     24.45 o 
  -2  15   3       60.71       96.49     23.75 o 
  -1  15   3        0.39       20.48     20.48 o 
   0  15   3       51.74       94.62     67.18 o 
   1  15   3       16.79       15.47     18.84 o 
   2  15   3        0.13       13.30     13.30 o 
   3  15   3        2.76       16.57     16.57 o 
   4  15   3        5.08       14.04     14.04 o 
   5  15   3        8.11        0.00     10.36 o 
  -5  16   3        6.27        4.90     14.20 o 
  -4  16   3       25.10       34.73     14.37 o 
  -3  16   3       18.09       21.17     21.17 o 
  -2  16   3       18.40       25.14     20.71 o 
  -1  16   3        0.78       25.31     20.71 o 
   0  16   3       22.72       37.70     16.59 o 
   1  16   3       24.17       57.91     17.82 o 
   2  16   3       36.76       18.88     18.88 o 
   3  16   3        1.04        9.74     15.70 o 
   4  16   3       19.47       14.02     12.08 o 
   5  16   3        8.34       13.12     15.58 o 
  -4  17   3        2.56       11.37     13.54 o 
  -3  17   3        0.02        0.00     13.30 o 
  -2  17   3        0.37        6.29     17.47 o 
  -1  17   3       22.54       32.16     21.92 o 
   0  17   3       18.15        7.83     13.19 o 
   1  17   3        0.68       21.21      9.44 o 
   2  17   3        6.49        9.68     18.28 o 
   3  17   3       15.27        0.00     14.50 o 
   4  17   3        2.14       13.46     13.46 o 
  -4  18   3        1.12       31.28     16.59 o 
  -3  18   3        0.96       12.01     16.58 o 
  -2  18   3        8.61       18.02     18.02 o 
  -1  18   3        2.77       19.69     19.69 o 
   0  18   3        3.87        2.57     12.94 o 
   1  18   3        1.10       13.82     13.82 o 
   2  18   3        1.49       15.74     15.74 o 
   3  18   3        3.23       11.32     11.32 o 
  -2  19   3        0.89       36.72     18.93 o 
  -1  19   3        3.31       16.49     16.49 o 
   0  19   3        0.31        3.11     13.36 o 
   1  19   3        0.36        4.65     10.23 o 
   2  19   3        0.36       21.70     13.51 o 
   0  20   3        0.75       25.19     36.80 o 
  -9   0   4       21.14        6.24      9.65 o 
  -8   0   4        5.46        3.62      9.24 o 
  -7   0   4        5.26       31.36     19.75 o 
  -6   0   4      108.11       95.19     20.41 o 
  -5   0   4        9.51       19.97      8.56 o 
  -4   0   4        0.31       15.87     15.13 o 
  -3   0   4     3238.43     3270.46     63.19 o 
  -2   0   4     3140.93     3334.69     76.91 o 
  -1   0   4    15901.88    15819.53    189.20 o 
   0   0   4      188.28      158.80      5.73 o 
   1   0   4    19208.92    19533.77    192.35 o 
   2   0   4     1854.21     1713.45     50.43 o 
   3   0   4      110.04      142.20     14.49 o 
   4   0   4       95.67      117.36     22.96 o 
   5   0   4       43.55       32.89     15.30 o 
   6   0   4       42.88       59.16     18.48 o 
   7   0   4        4.44       21.00     15.01 o 
   8   0   4       18.28       33.74     13.80 o 
  -9   1   4        8.04       10.26     10.26 o 
  -8   1   4        3.38       20.13     12.25 o 
  -7   1   4       28.24        9.58     19.17 o 
  -6   1   4      245.34      234.20     28.96 o 
  -5   1   4       68.75       34.74     22.54 o 
  -4   1   4        7.35       12.24     12.24 o 
  -3   1   4       87.41       80.52      8.02 o 
  -2   1   4      517.41      495.00     21.55 o 
  -1   1   4     2360.08     2395.74     62.77 o 
   0   1   4    19251.06    19810.94    223.57 o 
   1   1   4     7222.78     7250.52    158.03 o 
   2   1   4    13463.94    13374.85    223.96 o 
   3   1   4     1348.18     1249.23     81.09 o 
   4   1   4      905.70      927.51     62.20 o 
   5   1   4       28.81       75.09     19.69 o 
   6   1   4       28.41       19.12     20.52 o 
   7   1   4        8.54       24.87     13.68 o 
   8   1   4        0.23       13.38     15.78 o 
  -9   2   4        0.00        6.40     11.04 o 
  -8   2   4       21.42        4.21     16.83 o 
  -7   2   4       29.38        0.00     15.83 o 
  -6   2   4       34.33       58.35     18.07 o 
  -5   2   4       22.66        4.44     15.99 o 
  -4   2   4       27.76       14.21     14.21 o 
  -3   2   4      796.33      828.26     18.23 o 
  -2   2   4     1668.58     1495.93     31.42 o 
  -1   2   4       49.13       40.04      5.75 o 
   0   2   4     5191.41     5580.42    133.05 o 
   1   2   4       19.97       25.83     12.35 o 
   2   2   4     4854.13     4968.98    106.62 o 
   3   2   4      702.68      706.82     37.41 o 
   4   2   4     5710.06     6384.57    167.30 o 
   5   2   4        1.93        0.00     13.97 o 
   6   2   4      470.06      390.75     39.22 o 
   7   2   4       35.53       25.84     18.73 o 
   8   2   4       21.40       22.25     16.45 o 
  -9   3   4        0.43       12.03     12.03 o 
  -8   3   4        1.74       13.49      9.64 o 
  -7   3   4       37.72       46.96     15.87 o 
  -6   3   4       45.87       57.25     17.49 o 
  -5   3   4      482.89      501.00     51.69 o 
  -4   3   4       60.75       55.57     22.06 o 
  -3   3   4     3174.76     3386.03     99.90 o 
  -2   3   4      926.46      914.12      8.23 o 
  -1   3   4      677.87      706.70     10.06 o 
   0   3   4     1003.05     1008.67     12.01 o 
   1   3   4     3922.10     4134.59     83.57 o 
   2   3   4       22.95       21.61      9.61 o 
   3   3   4      597.03      658.44     34.67 o 
   4   3   4        0.54       24.67     17.82 o 
   5   3   4       58.49       41.11     20.55 o 
   6   3   4      139.66      131.75     28.87 o 
   7   3   4        0.31       27.70     16.89 o 
   8   3   4       50.64       25.66     21.39 o 
  -8   4   4        7.19       36.75     16.44 o 
  -7   4   4      124.99       84.17     23.49 o 
  -6   4   4        0.26        5.40     14.65 o 
  -5   4   4      546.37      631.80     45.72 o 
  -4   4   4      102.23       56.36     30.23 o 
  -3   4   4      216.63      236.87     11.89 o 
  -2   4   4      711.15      721.25     39.09 o 
  -1   4   4     4684.89     4616.12     96.46 o 
   0   4   4       76.79       73.24      8.93 o 
   1   4   4     2451.92     2504.21     43.20 o 
   2   4   4      231.43      228.02     15.66 o 
   3   4   4       46.49       49.87     22.37 o 
   4   4   4       34.39       31.86     14.23 o 
   5   4   4       15.59       14.37     14.37 o 
   6   4   4      104.38      127.50     20.39 o 
   7   4   4       47.15       67.69     20.98 o 
   8   4   4        0.29       37.93     20.34 o 
  -8   5   4       29.30       27.56     15.69 o 
  -7   5   4        0.01       15.92     19.75 o 
  -6   5   4      108.72      155.58     26.18 o 
  -5   5   4        9.10       45.93     15.05 o 
  -4   5   4       74.45       63.07     17.13 o 
  -3   5   4      595.47      668.32     28.02 o 
  -2   5   4     1648.58     1792.94     76.50 o 
  -1   5   4     1826.80     1599.61     50.23 o 
   0   5   4      389.76      383.48     33.06 o 
   1   5   4       16.91       15.73      6.84 o 
   2   5   4       41.80       50.00     12.50 o 
   3   5   4      116.54      121.83     21.12 o 
   4   5   4      211.48      252.72     27.31 o 
   5   5   4       22.91       12.73     12.73 o 
   6   5   4      105.59       81.36     21.22 o 
   7   5   4       20.86       38.76     26.28 o 
   8   5   4       20.00        0.00     18.32 o 
  -8   6   4        6.47       13.78     10.11 o 
  -7   6   4        3.06       13.37     13.57 o 
  -6   6   4        1.32        5.08     19.58 o 
  -5   6   4      223.93      209.25     27.02 o 
  -4   6   4        0.45        0.68     13.80 o 
  -3   6   4     1021.47     1082.85     52.15 o 
  -2   6   4        1.44       22.58     10.59 o 
  -1   6   4       18.39       31.37     16.19 o 
   0   6   4      140.24      121.90      7.08 o 
   1   6   4      470.39      459.36     50.79 o 
   2   6   4       15.48       12.35      9.61 o 
   3   6   4       27.93       21.25     10.97 o 
   4   6   4       44.77       29.41     18.80 o 
   5   6   4       94.85      136.15     20.46 o 
   6   6   4       20.94        4.85     15.91 o 
   7   6   4        8.96       16.47     17.74 o 
   8   6   4        0.83       15.76     13.40 o 
  -8   7   4        2.32        8.76     15.76 o 
  -7   7   4       18.37       30.82     17.77 o 
  -6   7   4       27.06        0.00     18.96 o 
  -5   7   4      187.45      236.59     37.73 o 
  -4   7   4      155.47      129.67     23.51 o 
  -3   7   4     3560.69     3599.67    119.86 o 
  -2   7   4      584.39      651.88     40.61 o 
  -1   7   4     4453.21     4323.70    117.46 o 
   0   7   4       12.83       12.59     19.99 o 
   1   7   4      184.48      196.75     10.09 o 
   2   7   4      115.08      131.09     13.46 o 
   3   7   4      347.82      275.04     24.75 o 
   4   7   4       67.89       54.71     14.92 o 
   5   7   4        9.51       23.36     15.58 o 
   6   7   4       27.12       36.80     19.77 o 
   7   7   4       11.85       11.04     17.17 o 
   8   7   4        0.02       17.67     17.67 o 
  -8   8   4        8.61        8.63     11.92 o 
  -7   8   4      103.22       97.12     22.58 o 
  -6   8   4        0.00       36.59     18.30 o 
  -5   8   4        0.26       20.67     20.67 o 
  -4   8   4        2.20       12.78     12.78 o 
  -3   8   4     1673.01     1830.91     59.84 o 
  -2   8   4      312.38      323.73     31.04 o 
  -1   8   4      386.95      391.07     33.24 o 
   0   8   4      748.71      737.58     26.48 o 
   1   8   4      116.93      140.23     16.80 o 
   2   8   4        0.22       12.30     12.30 o 
   3   8   4        7.68       19.81     15.88 o 
   4   8   4        7.87        8.64     12.96 o 
   5   8   4        0.10        9.90     19.12 o 
   6   8   4        4.20       15.37     15.41 o 
   7   8   4        0.30       11.26     15.40 o 
   8   8   4        9.89       15.81     15.81 o 
  -8   9   4        2.03       12.17      9.13 o 
  -7   9   4       91.87       44.78     21.86 o 
  -6   9   4       22.79       15.62     15.62 o 
  -5   9   4       85.14      121.04     23.05 o 
  -4   9   4       47.34       82.05     19.39 o 
  -3   9   4       40.22       51.29     15.61 o 
  -2   9   4      124.51      127.67     27.87 o 
  -1   9   4      443.34      388.51     33.84 o 
   0   9   4        7.05        7.76      8.97 o 
   1   9   4      314.26      355.90     20.64 o 
   2   9   4     1011.89     1062.05     53.44 o 
   3   9   4       50.72       55.41     18.95 o 
   4   9   4      427.66      378.98     32.49 o 
   5   9   4        9.67       15.41     17.52 o 
   6   9   4        1.40        0.00     13.73 o 
   7   9   4        0.12        2.62     15.90 o 
  -7  10   4       61.58       33.85     15.43 o 
  -6  10   4        7.34        5.59     17.38 o 
  -5  10   4      230.21      187.05     24.52 o 
  -4  10   4       54.06      105.58     20.68 o 
  -3  10   4       82.62       68.75     20.18 o 
  -2  10   4        1.20        7.46     13.41 o 
  -1  10   4        7.29        7.50     11.24 o 
   0  10   4       22.64        3.76     12.43 o 
   1  10   4       19.25        3.69     11.10 o 
   2  10   4       52.93       42.55     11.01 o 
   3  10   4       57.47       59.68     16.74 o 
   4  10   4       12.86       17.87     17.87 o 
   5  10   4       30.46       51.61     18.51 o 
   6  10   4       58.00       21.40     21.40 o 
   7  10   4        0.45       19.29     19.29 o 
  -7  11   4        0.60       15.61     15.61 o 
  -6  11   4       27.78       10.57     16.43 o 
  -5  11   4       97.49       74.47     21.67 o 
  -4  11   4       10.53       21.35     18.91 o 
  -3  11   4      309.35      378.08     37.43 o 
  -2  11   4       15.57        4.54     12.84 o 
  -1  11   4       24.90       28.99     14.48 o 
   0  11   4      133.72      131.19     32.13 o 
   1  11   4      752.95      858.66     36.17 o 
   2  11   4        0.07        4.38     15.30 o 
   3  11   4       95.05       50.27     19.39 o 
   4  11   4      130.85      143.86     31.43 o 
   5  11   4       20.68       17.84     17.84 o 
   6  11   4       22.75       16.69     22.05 o 
   7  11   4        8.42       31.24     16.36 o 
  -7  12   4       11.04       39.94     11.65 o 
  -6  12   4        1.26       20.85     15.36 o 
  -5  12   4      114.97       70.04     24.64 o 
  -4  12   4      211.41      206.50     29.91 o 
  -3  12   4       28.29       19.39     19.39 o 
  -2  12   4      241.32      175.19     28.95 o 
  -1  12   4       32.36       26.91     18.54 o 
   0  12   4       30.65       28.69      9.61 o 
   1  12   4       16.77        8.77     13.89 o 
   2  12   4       14.25        9.45     18.62 o 
   3  12   4      127.10       90.96     18.19 o 
   4  12   4        1.07       19.50     19.50 o 
   5  12   4        1.57        5.64     18.80 o 
   6  12   4       13.70       10.53     19.95 o 
   7  12   4        8.94       19.74     14.80 o 
  -6  13   4       11.55       29.81     17.18 o 
  -5  13   4        5.79       16.59     15.96 o 
  -4  13   4        0.13       27.60     15.18 o 
  -3  13   4       16.66       19.92     18.41 o 
  -2  13   4        5.08       20.58     20.58 o 
  -1  13   4       16.22       14.76     17.87 o 
   0  13   4       52.75       13.34     16.45 o 
   1  13   4       50.30       70.34     21.53 o 
   2  13   4       25.61        9.75     20.88 o 
   3  13   4      139.53      151.14     28.24 o 
   4  13   4       36.35       41.45     15.31 o 
   5  13   4       16.52       36.80     19.86 o 
   6  13   4       27.39       21.19     21.19 o 
  -6  14   4        0.14       15.54     15.54 o 
  -5  14   4        1.64       26.94     14.90 o 
  -4  14   4        7.29       44.91     18.49 o 
  -3  14   4       45.06       38.09     23.74 o 
  -2  14   4        6.01       21.89     21.89 o 
  -1  14   4      250.67      185.83     30.97 o 
   0  14   4      162.62      163.76     22.28 o 
   1  14   4       15.76       14.63     19.50 o 
   2  14   4      213.33      237.34     24.04 o 
   3  14   4       23.00       40.75     16.56 o 
   4  14   4       20.17       20.80     15.45 o 
   5  14   4        8.11       17.07     17.07 o 
   6  14   4        3.94       16.13     16.13 o 
  -6  15   4        4.68       16.94     16.94 o 
  -5  15   4       36.44        0.00     14.70 o 
  -4  15   4        3.33       28.62     17.42 o 
  -3  15   4       28.80       29.08     21.46 o 
  -2  15   4       30.01        0.00     16.96 o 
  -1  15   4       30.97       22.08     22.08 o 
   0  15   4       42.21       12.92     12.92 o 
   1  15   4       97.31      108.14     22.67 o 
   2  15   4       12.62       30.28     21.45 o 
   3  15   4       10.91       35.55     17.77 o 
   4  15   4       30.07       20.37     16.83 o 
   5  15   4        1.87        2.26     11.41 o 
  -5  16   4        1.91        5.16     16.43 o 
  -4  16   4        0.59       28.15     15.51 o 
  -3  16   4        1.42       20.29     20.29 o 
  -2  16   4        2.22       14.18     14.18 o 
  -1  16   4        0.88       15.47     15.47 o 
   0  16   4       11.47       42.22     13.92 o 
   1  16   4        0.37        2.13     13.79 o 
   2  16   4        3.27       15.22     15.22 o 
   3  16   4       11.04       16.75     16.75 o 
   4  16   4        2.31       14.05     14.05 o 
   5  16   4        7.90       13.20     11.55 o 
  -4  17   4        2.57       10.86     18.62 o 
  -3  17   4        5.11       35.09     11.50 o 
  -2  17   4        6.84        0.00     16.01 o 
  -1  17   4       40.14       20.97     20.97 o 
   0  17   4        9.74        2.26     10.47 o 
   1  17   4        1.60        0.99     14.44 o 
   2  17   4        5.82        4.78     15.40 o 
   3  17   4        4.54        4.80     14.41 o 
   4  17   4        2.49       17.65     10.09 o 
  -3  18   4        0.63       22.84     15.23 o 
  -2  18   4        0.30        6.12     14.69 o 
  -1  18   4        8.59       23.29     23.29 o 
   0  18   4        0.02       32.11     21.76 o 
   1  18   4        9.65       15.06     16.10 o 
   2  18   4        4.46        0.00     13.61 o 
   3  18   4        0.05        0.74      7.88 o 
  -2  19   4        2.09       18.48     18.48 o 
  -1  19   4        0.02       19.14     19.14 o 
   0  19   4        7.39        1.18     49.73 o 
   1  19   4        2.41       16.72     16.72 o 
   2  19   4        0.09       15.63     15.63 o 
  -9   1   5       16.20        3.73     13.90 o 
  -8   1   5        7.67       16.54     16.54 o 
  -7   1   5       11.23       25.26     25.26 o 
  -6   1   5       26.04       20.11     24.13 o 
  -5   1   5      361.67      284.47     31.51 o 
  -4   1   5       87.76       81.68     10.75 o 
  -3   1   5      496.70      515.33     25.63 o 
  -2   1   5      434.38      424.55     26.02 o 
  -1   1   5     6030.75     5373.40     92.38 o 
   0   1   5     1229.27     1198.59     22.45 o 
   1   1   5      444.35      397.59     24.91 o 
   2   1   5     1218.40     1101.21     38.60 o 
   3   1   5      624.43      691.71     33.27 o 
   4   1   5     1496.89     1594.40     82.28 o 
   5   1   5      173.36      155.07     18.19 o 
   6   1   5       48.69       66.53     18.21 o 
   7   1   5        3.19        9.76     15.24 o 
   8   1   5        3.59       14.38     14.38 o 
  -9   2   5       14.80        7.80     11.71 o 
  -8   2   5       10.11       28.37     13.28 o 
  -7   2   5       60.17       46.20     20.99 o 
  -6   2   5      129.83      214.70     31.62 o 
  -5   2   5      908.88      813.39     52.33 o 
  -4   2   5       85.30       55.75     15.93 o 
  -3   2   5     1019.67     1156.23     57.39 o 
  -2   2   5      309.58      268.48     16.62 o 
  -1   2   5     1736.14     1674.08     44.13 o 
   0   2   5      413.15      382.46      9.94 o 
   1   2   5     1811.72     1639.20     44.83 o 
   2   2   5     2191.38     2200.37     86.98 o 
   3   2   5     2411.93     2562.07     89.95 o 
   4   2   5     6017.59     5877.93    195.87 o 
   5   2   5      153.81      147.91     16.57 o 
   6   2   5      760.61      874.29     59.64 o 
   7   2   5       10.78       15.40     17.86 o 
   8   2   5        3.45       19.71     19.71 o 
  -8   3   5       17.61       23.36     23.36 o 
  -7   3   5        0.21       26.04     26.04 o 
  -6   3   5        0.38        6.32     18.07 o 
  -5   3   5       91.85      120.16     17.14 o 
  -4   3   5      308.94      323.00     28.89 o 
  -3   3   5       98.71      103.01     10.31 o 
  -2   3   5     2383.43     2500.30     57.77 o 
  -1   3   5     1463.65     1660.02     57.32 o 
   0   3   5     1315.27     1365.77     11.13 o 
   1   3   5      395.15      375.04     32.92 o 
   2   3   5     1425.91     1432.43     26.19 o 
   3   3   5      184.55      143.07     15.33 o 
   4   3   5       96.88       97.38     20.57 o 
   5   3   5      238.28      281.83     40.35 o 
   6   3   5      109.32      129.44     26.31 o 
   7   3   5        0.28       10.80     18.42 o 
   8   3   5       69.46       19.18     21.63 o 
  -8   4   5        2.69       17.88     17.88 o 
  -7   4   5        2.00       42.43     17.12 o 
  -6   4   5       79.65       93.06     21.34 o 
  -5   4   5      255.03      246.08     27.01 o 
  -4   4   5      336.98      276.72     23.88 o 
  -3   4   5      675.56      744.57     40.11 o 
  -2   4   5      336.13      328.67     22.69 o 
  -1   4   5       19.71       11.19      8.38 o 
   0   4   5      326.60      337.75     26.88 o 
   1   4   5      379.55      421.25     21.12 o 
   2   4   5     2216.31     2321.39     52.18 o 
   3   4   5       64.23       70.49      8.47 o 
   4   4   5       95.49       56.96     15.78 o 
   5   4   5      140.93      145.27     20.04 o 
   6   4   5      129.65      170.08     24.12 o 
   7   4   5        1.67        5.78     19.25 o 
   8   4   5       35.39       10.12     17.71 o 
  -8   5   5       61.56       93.19     18.53 o 
  -7   5   5       92.74       93.50     27.42 o 
  -6   5   5       13.50       11.34     19.44 o 
  -5   5   5      674.45      800.56     57.90 o 
  -4   5   5       92.28       56.99     25.14 o 
  -3   5   5     1308.37     1452.91     71.62 o 
  -2   5   5       44.05       53.63     11.60 o 
  -1   5   5        3.48        3.05     14.42 o 
   0   5   5      658.85      586.75     19.29 o 
   1   5   5     1544.93     1426.23     50.16 o 
   2   5   5      399.03      379.81     20.78 o 
   3   5   5        3.84        8.77     10.79 o 
   4   5   5       48.04       82.10     16.70 o 
   5   5   5      265.69      228.23     27.82 o 
   6   5   5      120.81       92.50     23.12 o 
   7   5   5        2.73        2.27     18.39 o 
   8   5   5       24.82       35.76     18.13 o 
  -8   6   5        3.04       14.92     14.92 o 
  -7   6   5       14.91       57.03     19.23 o 
  -6   6   5      250.04      179.50     30.82 o 
  -5   6   5        5.46       29.95     15.37 o 
  -4   6   5       64.54       70.09     15.13 o 
  -3   6   5     1422.89     1564.19     69.27 o 
  -2   6   5     2400.89     2554.76     72.62 o 
  -1   6   5     7342.32     6809.56    149.12 o 
   0   6   5     1956.80     1887.67     65.13 o 
   1   6   5      702.16      603.31     30.46 o 
   2   6   5        5.41       21.77      9.83 o 
   3   6   5      209.01      153.00     28.04 o 
   4   6   5      400.95      353.09     31.31 o 
   5   6   5       22.66       64.51     23.65 o 
   6   6   5      148.02      168.96     19.42 o 
   7   6   5       28.94       77.07     18.02 o 
   8   6   5        5.76        4.91     18.16 o 
  -8   7   5        7.60       33.32     15.27 o 
  -7   7   5       19.08        5.62     19.96 o 
  -6   7   5        9.87       33.01     17.61 o 
  -5   7   5      487.24      542.81     43.80 o 
  -4   7   5       64.32       55.54     10.96 o 
  -3   7   5       97.63       63.29     21.26 o 
  -2   7   5       62.03       96.15     17.00 o 
  -1   7   5     1565.16     1643.27     64.01 o 
   0   7   5      160.55      131.79     16.74 o 
   1   7   5       92.90      134.81     17.13 o 
   2   7   5      371.22      352.97     18.19 o 
   3   7   5      145.64      186.24     23.91 o 
   4   7   5       10.45        0.00     11.65 o 
   5   7   5       11.28        9.39     20.23 o 
   6   7   5        7.88        5.51     15.15 o 
   7   7   5        1.12       10.94     20.69 o 
   8   7   5        1.02        0.00     15.64 o 
  -8   8   5        0.03       17.89     13.64 o 
  -7   8   5       28.13       10.52     19.86 o 
  -6   8   5        2.73       32.79     15.35 o 
  -5   8   5       61.51       92.26     23.45 o 
  -4   8   5       31.81       13.08     10.01 o 
  -3   8   5      139.75      142.72     24.25 o 
  -2   8   5        5.47       23.11     10.43 o 
  -1   8   5      987.67     1128.22     51.93 o 
   0   8   5        4.33        9.79      8.06 o 
   1   8   5      699.16      756.23     47.70 o 
   2   8   5        0.51        6.70     12.66 o 
   3   8   5       28.20       15.86     11.86 o 
   4   8   5       10.26       14.04     14.04 o 
   5   8   5        4.25       10.14     12.31 o 
   6   8   5        1.91        5.45     13.63 o 
   7   8   5        2.36        5.33     23.12 o 
   8   8   5        3.48        4.99     15.43 o 
  -8   9   5       28.57       20.92     15.49 o 
  -7   9   5       65.85       63.40     22.28 o 
  -6   9   5       16.09       32.42     17.20 o 
  -5   9   5      200.62      213.30     28.49 o 
  -4   9   5       30.19       23.44     18.90 o 
  -3   9   5        3.67       11.34     11.34 o 
  -2   9   5      222.76      161.53     20.29 o 
  -1   9   5      817.58      756.88     40.32 o 
   0   9   5      120.76      152.44     16.02 o 
   1   9   5      368.42      391.36     28.99 o 
   2   9   5      736.59      876.09     48.96 o 
   3   9   5       12.09        4.50     17.21 o 
   4   9   5       79.57       66.67     21.48 o 
   5   9   5       21.37        5.03     18.68 o 
   6   9   5       15.41       11.33     22.68 o 
   7   9   5        0.82       17.72     17.72 o 
  -7  10   5       10.33       19.53     16.52 o 
  -6  10   5        2.81       37.43     16.85 o 
  -5  10   5      313.03      258.82     35.16 o 
  -4  10   5        5.42        0.00     16.32 o 
  -3  10   5      687.14      696.11     46.72 o 
  -2  10   5       42.62       17.39     17.39 o 
  -1  10   5      284.45      235.78     26.11 o 
   0  10   5      368.19      373.30     25.64 o 
   1  10   5       73.31       93.09     14.49 o 
   2  10   5      206.69      176.61     30.91 o 
   3  10   5      371.03      442.66     32.84 o 
   4  10   5      142.60      153.86     24.20 o 
   5  10   5      110.13      120.21     24.60 o 
   6  10   5      189.51      198.35     28.30 o 
   7  10   5        0.00       22.22     16.80 o 
  -7  11   5        0.09       15.51     15.51 o 
  -6  11   5        8.00        1.00     20.44 o 
  -5  11   5        0.09        0.00     15.48 o 
  -4  11   5       22.99       35.52     18.12 o 
  -3  11   5        3.82        9.73     18.71 o 
  -2  11   5       12.73       12.91     18.98 o 
  -1  11   5       33.02       14.92     19.34 o 
   0  11   5      458.38      415.39     69.84 o 
   1  11   5      164.11      190.14     24.99 o 
   2  11   5       10.16       11.94     11.94 o 
   3  11   5       34.60       43.37     16.90 o 
   4  11   5      140.29      192.41     30.04 o 
   5  11   5       13.12       10.84     19.64 o 
   6  11   5       16.09       45.71     18.28 o 
   7  11   5        0.00        0.83     14.08 o 
  -7  12   5        0.45       13.11     14.33 o 
  -6  12   5        2.31       18.93     18.93 o 
  -5  12   5       15.03       17.91     17.91 o 
  -4  12   5       19.14       31.66     16.89 o 
  -3  12   5       68.45      106.43     25.13 o 
  -2  12   5       47.67       28.84     18.97 o 
  -1  12   5      148.54      140.40     25.59 o 
   0  12   5        5.88       18.43     18.43 o 
   1  12   5       68.72       58.91     23.12 o 
   2  12   5        9.29       14.62     14.62 o 
   3  12   5       72.05       69.98     16.42 o 
   4  12   5        0.00       15.80     15.80 o 
   5  12   5       58.87       71.40     21.16 o 
   6  12   5       13.86       17.55     17.55 o 
  -6  13   5        0.91       15.81     15.81 o 
  -5  13   5        9.30        5.42     19.24 o 
  -4  13   5       23.46       76.48     19.63 o 
  -3  13   5       40.64       23.18     23.18 o 
  -2  13   5       53.45       77.54     18.82 o 
  -1  13   5       37.90       16.99     16.99 o 
   0  13   5       29.05       13.05     13.05 o 
   1  13   5      356.29      386.78     34.91 o 
   2  13   5      189.21      133.59     21.21 o 
   3  13   5       36.83       21.73     19.15 o 
   4  13   5       73.16       44.73     20.15 o 
   5  13   5       16.95       20.27     20.27 o 
   6  13   5        6.42       21.08     19.02 o 
  -6  14   5        6.09        4.44     14.18 o 
  -5  14   5       50.95       21.18     17.28 o 
  -4  14   5        4.20       18.01     18.01 o 
  -3  14   5      185.46      200.78     25.97 o 
  -2  14   5       14.63       16.27     23.66 o 
  -1  14   5      165.08      186.03     25.93 o 
   0  14   5        4.25       18.32     18.32 o 
   1  14   5       26.24        4.91     21.01 o 
   2  14   5       25.48       15.51     18.89 o 
   3  14   5       66.38       41.91     22.57 o 
   4  14   5       26.05       58.53     19.91 o 
   5  14   5        1.48        0.00     13.56 o 
   6  14   5       11.24       19.57     11.37 o 
  -5  15   5        6.65       13.18     13.18 o 
  -4  15   5        1.53       16.86     14.45 o 
  -3  15   5        0.01       22.82     22.14 o 
  -2  15   5       14.05       17.22     17.22 o 
  -1  15   5        0.93       14.88     14.88 o 
   0  15   5        3.08       21.94     27.08 o 
   1  15   5        8.34        5.32     14.65 o 
   2  15   5        0.37       46.89     20.28 o 
   3  15   5        0.03       15.52     16.73 o 
   4  15   5        1.16       17.56     17.56 o 
   5  15   5        0.54       19.75     13.01 o 
  -5  16   5        1.39        4.96     14.87 o 
  -4  16   5       15.90       17.68     17.68 o 
  -3  16   5       20.57        5.68     19.54 o 
  -2  16   5        2.70       19.17     19.17 o 
  -1  16   5        0.89       13.57     13.57 o 
   0  16   5       26.92       11.75     11.75 o 
   1  16   5       21.91       31.73     13.07 o 
   2  16   5       61.03       61.95     16.36 o 
   3  16   5       15.50        4.88     14.09 o 
   4  16   5       13.22       39.01     14.62 o 
   5  16   5        0.15       22.86     14.14 o 
  -4  17   5        8.79       41.55     15.33 o 
  -3  17   5        3.07       16.80     16.80 o 
  -2  17   5        9.38        5.76     18.56 o 
  -1  17   5        4.97       18.84     18.84 o 
   0  17   5        0.01        0.54     19.38 o 
   1  17   5        9.32       15.38     15.38 o 
   2  17   5        2.39        0.00     17.93 o 
   3  17   5        0.08       10.41      9.59 o 
   4  17   5        4.47        0.00     11.36 o 
  -3  18   5        9.04       18.65     18.65 o 
  -2  18   5        0.66       11.67     16.92 o 
  -1  18   5        9.83        6.18     18.54 o 
   0  18   5        5.77       31.95     10.84 o 
   1  18   5        2.59       12.63     13.22 o 
   2  18   5        3.65        9.26     17.60 o 
   3  18   5        2.37        0.00     12.35 o 
  -2  19   5        0.50       39.13     15.96 o 
  -1  19   5        3.57       34.71     16.52 o 
   0  19   5        0.12       15.16      9.28 o 
   1  19   5        6.42       13.64     13.64 o 
   2  19   5        0.02       12.96     12.96 o 
  -9   0   6       81.83       53.26     23.12 o 
  -8   0   6       31.95       25.52     27.34 o 
  -7   0   6      113.22      190.12     32.21 o 
  -6   0   6      124.65       86.50     19.63 o 
  -5   0   6      134.69      120.83     17.26 o 
  -4   0   6       18.67        9.26      9.98 o 
  -3   0   6      928.92      884.22     37.83 o 
  -2   0   6       28.86       21.81      5.28 o 
  -1   0   6        6.11        8.10      8.20 o 
   0   0   6       90.30      103.90      6.96 o 
   1   0   6      295.01      303.12      8.42 o 
   2   0   6     3009.69     2854.84     81.20 o 
   3   0   6     1346.41     1267.85     54.10 o 
   4   0   6      325.87      288.50     27.85 o 
   5   0   6      248.45      259.43     32.98 o 
   6   0   6        3.57       31.28     20.86 o 
   7   0   6        4.19        5.15     16.74 o 
   8   0   6        0.82        0.00     13.73 o 
  -9   1   6        5.76       14.41     14.68 o 
  -8   1   6        2.28       25.12     25.12 o 
  -7   1   6       72.52       39.17     32.31 o 
  -6   1   6      224.31      138.36     49.05 o 
  -5   1   6       22.58       15.89     15.89 o 
  -4   1   6      758.51      711.14     46.82 o 
  -3   1   6       67.99       98.94     12.28 o 
  -2   1   6      340.18      271.02      6.92 o 
  -1   1   6      398.70      444.53     21.49 o 
   0   1   6      614.28      563.58     35.29 o 
   1   1   6     1061.73      943.64     30.28 o 
   2   1   6      832.84      928.11     38.39 o 
   3   1   6     2551.22     2819.36     67.91 o 
   4   1   6      322.04      394.18     31.97 o 
   5   1   6      132.40      105.33     23.97 o 
   6   1   6       43.75       29.04     23.51 o 
   7   1   6        1.54       17.85     17.85 o 
   8   1   6        0.12       13.39     15.63 o 
  -8   2   6       24.19       21.42     23.72 o 
  -7   2   6        4.18       15.15     26.51 o 
  -6   2   6       11.64        0.00     24.79 o 
  -5   2   6       34.74       28.12     17.05 o 
  -4   2   6     1094.02     1225.92     42.35 o 
  -3   2   6       46.61       22.12     11.40 o 
  -2   2   6       16.89       11.47      7.01 o 
  -1   2   6      496.00      477.29     13.20 o 
   0   2   6     1086.62     1198.86     55.05 o 
   1   2   6     1727.04     1804.92     26.86 o 
   2   2   6      678.56      612.34     28.47 o 
   3   2   6      434.54      406.68     21.27 o 
   4   2   6     1061.80     1148.35     68.79 o 
   5   2   6      185.75      198.06     18.41 o 
   6   2   6       92.30      143.98     27.16 o 
   7   2   6       23.48        0.00     18.79 o 
   8   2   6        4.83       13.20     16.72 o 
  -8   3   6       20.30       13.32     21.74 o 
  -7   3   6       41.28       78.92     22.17 o 
  -6   3   6       57.22       83.89     32.05 o 
  -5   3   6      506.21      556.48     42.81 o 
  -4   3   6      327.81      388.08     31.20 o 
  -3   3   6     2031.86     1857.89     68.43 o 
  -2   3   6        2.91       16.87      8.10 o 
  -1   3   6        6.88        1.01      7.97 o 
   0   3   6      414.02      456.53     19.32 o 
   1   3   6      852.67      886.38     32.58 o 
   2   3   6       32.27       20.40     10.52 o 
   3   3   6     1756.84     1513.50     61.34 o 
   4   3   6      925.32      967.08     62.25 o 
   5   3   6      261.10      279.45     28.22 o 
   6   3   6      929.85      931.58     55.96 o 
   7   3   6        0.07       19.09     19.09 o 
   8   3   6       87.23      103.85     14.89 o 
  -8   4   6       54.78       25.10     25.75 o 
  -7   4   6        3.23       27.20     20.61 o 
  -6   4   6       21.30       12.66     13.56 o 
  -5   4   6      239.61      301.08     38.28 o 
  -4   4   6      681.95      705.62     14.05 o 
  -3   4   6     1027.79     1034.83     28.81 o 
  -2   4   6       12.65        2.14      9.28 o 
  -1   4   6      312.30      301.39     26.09 o 
   0   4   6     2317.84     2271.75     55.63 o 
   1   4   6      793.37      792.44     34.73 o 
   2   4   6        4.36       20.70      9.06 o 
   3   4   6       82.57       55.53     12.56 o 
   4   4   6        4.17       28.28     11.04 o 
   5   4   6      344.17      395.71     37.46 o 
   6   4   6       25.90       30.13     18.49 o 
   7   4   6       50.52       36.83     22.34 o 
   8   4   6       22.61       18.01     18.01 o 
  -8   5   6        2.65       17.71     18.89 o 
  -7   5   6        3.68        6.12     21.43 o 
  -6   5   6       39.70       24.88     23.16 o 
  -5   5   6       22.45       31.28     18.26 o 
  -4   5   6       36.93        8.30     15.76 o 
  -3   5   6      466.78      431.71     29.56 o 
  -2   5   6     1767.67     1825.36     63.83 o 
  -1   5   6       14.82       23.64      9.61 o 
   0   5   6     2462.72     2650.04     52.73 o 
   1   5   6      677.09      587.06     30.52 o 
   2   5   6       19.50       25.96      9.56 o 
   3   5   6       15.12       30.53     15.11 o 
   4   5   6       42.01       18.99     12.66 o 
   5   5   6       17.99        9.25     15.65 o 
   6   5   6       18.99       10.26     19.17 o 
   7   5   6       21.77       10.86     16.90 o 
   8   5   6       58.87       72.98     17.17 o 
  -8   6   6       34.10       25.38     25.38 o 
  -7   6   6        7.16        6.40     22.00 o 
  -6   6   6       37.93        0.00     20.27 o 
  -5   6   6        6.26        9.59     14.29 o 
  -4   6   6       69.57       43.53     24.63 o 
  -3   6   6       15.61        3.14     11.78 o 
  -2   6   6      107.19       94.88     15.19 o 
  -1   6   6      786.70      815.52     40.39 o 
   0   6   6      718.26      769.98     30.40 o 
   1   6   6     1794.60     1772.76     45.45 o 
   2   6   6       28.11       17.25     10.78 o 
   3   6   6      126.28      150.64     13.60 o 
   4   6   6      141.07      165.39     14.46 o 
   5   6   6       22.22        9.36     17.28 o 
   6   6   6        7.58        5.48     17.80 o 
   7   6   6       17.45       17.37     17.37 o 
   8   6   6        0.50       12.98     12.37 o 
  -8   7   6        3.54       15.23     16.71 o 
  -7   7   6       34.55       88.04     24.31 o 
  -6   7   6       95.88       46.66     20.66 o 
  -5   7   6      129.68      196.71     27.53 o 
  -4   7   6       51.23       22.61     13.73 o 
  -3   7   6      531.52      502.77     39.28 o 
  -2   7   6       99.16       98.45     16.92 o 
  -1   7   6      516.18      494.76     35.75 o 
   0   7   6        8.98       13.55      9.53 o 
   1   7   6      217.50      217.34     13.87 o 
   2   7   6        5.62        8.23      8.23 o 
   3   7   6       17.63        2.12     17.08 o 
   4   7   6       26.47       60.87     14.10 o 
   5   7   6        7.64        5.11     22.62 o 
   6   7   6        4.70       32.90     15.08 o 
   7   7   6        2.72       10.01     13.03 o 
   8   7   6        2.12       24.16     14.77 o 
  -8   8   6       17.05        4.88     15.96 o 
  -7   8   6       14.13       17.58     17.58 o 
  -6   8   6       21.01        5.75     17.28 o 
  -5   8   6        2.01       10.88     16.33 o 
  -4   8   6       24.42       20.53     18.19 o 
  -3   8   6       37.00       12.52     13.30 o 
  -2   8   6       95.86      108.43     14.71 o 
  -1   8   6      105.69      120.57     12.59 o 
   0   8   6        7.68        4.99     15.61 o 
   1   8   6      431.15      427.15     22.02 o 
   2   8   6        2.83       10.76     13.07 o 
   3   8   6        4.82       17.51     17.51 o 
   4   8   6        0.84       14.35     14.35 o 
   5   8   6       91.89      105.89     23.53 o 
   6   8   6       18.91       17.74     17.74 o 
   7   8   6        3.28       27.95     15.14 o 
  -8   9   6        3.33        0.00     15.85 o 
  -7   9   6        8.37       20.01     20.01 o 
  -6   9   6        0.13        5.41     15.54 o 
  -5   9   6       10.61       16.39     17.88 o 
  -4   9   6       58.55       93.47     16.22 o 
  -3   9   6      167.97      211.24     19.40 o 
  -2   9   6        9.56        3.88     13.21 o 
  -1   9   6      627.75      492.63     36.44 o 
   0   9   6        6.39       11.98     11.48 o 
   1   9   6       29.99        9.72     16.66 o 
   2   9   6      174.02      145.57     21.02 o 
   3   9   6        8.77       15.41     15.41 o 
   4   9   6        1.32        5.31     16.71 o 
   5   9   6       54.65       43.93     24.90 o 
   6   9   6        2.75        6.05     19.47 o 
   7   9   6       17.12       22.60     20.34 o 
  -7  10   6       52.34        5.06     20.75 o 
  -6  10   6       15.18       22.06     18.28 o 
  -5  10   6      151.70      141.63     33.42 o 
  -4  10   6       61.49       70.71     18.04 o 
  -3  10   6        8.16       46.06     18.42 o 
  -2  10   6      368.21      402.91     34.94 o 
  -1  10   6      144.00      136.62     23.83 o 
   0  10   6       29.36       21.05     13.20 o 
   1  10   6      273.07      275.50     27.71 o 
   2  10   6      300.27      322.12     36.59 o 
   3  10   6        1.54        0.00     17.67 o 
   4  10   6       88.46      102.24     31.60 o 
   5  10   6       18.53        5.74     19.39 o 
   6  10   6        7.23       11.71     24.72 o 
   7  10   6        0.11       17.77     17.77 o 
  -7  11   6        1.22        0.91     13.21 o 
  -6  11   6        5.37       10.52     18.69 o 
  -5  11   6       98.86       87.06     22.95 o 
  -4  11   6       13.21       15.16     20.40 o 
  -3  11   6     1123.91      914.87     62.00 o 
  -2  11   6       37.32       29.39     18.54 o 
  -1  11   6      782.78      663.81     43.63 o 
   0  11   6      211.41      248.94     36.18 o 
   1  11   6       12.35       17.22     17.22 o 
   2  11   6       46.12       33.07     16.15 o 
   3  11   6        0.65       18.14     18.14 o 
   4  11   6        2.08       16.15     22.01 o 
   5  11   6        1.93       17.30     17.30 o 
   6  11   6        1.47       11.73     18.52 o 
   7  11   6        6.12       20.05     20.05 o 
  -7  12   6        6.47       13.74     13.74 o 
  -6  12   6        4.03       10.18     15.54 o 
  -5  12   6       52.55       38.14     22.88 o 
  -4  12   6      196.42      188.27     27.35 o 
  -3  12   6       24.00       20.73     17.02 o 
  -2  12   6      133.73      119.34     22.95 o 
  -1  12   6       14.83       20.47     20.47 o 
   0  12   6       17.41        4.73     11.15 o 
   1  12   6       23.54       38.31     15.33 o 
   2  12   6        8.77        5.25     16.50 o 
   3  12   6       81.54       89.33     22.71 o 
   4  12   6        9.88       14.79     14.79 o 
   5  12   6       54.53       52.40     18.99 o 
   6  12   6       39.22       57.41     22.39 o 
  -6  13   6       47.02       39.26     15.99 o 
  -5  13   6       12.15        5.33     17.76 o 
  -4  13   6       30.73       38.13     19.40 o 
  -3  13   6       66.76       16.53     23.01 o 
  -2  13   6      110.78      145.81     21.05 o 
  -1  13   6      286.16      226.03     34.17 o 
   0  13   6      162.70      153.30     30.69 o 
   1  13   6      165.50      167.11     27.45 o 
   2  13   6       24.36       57.05     18.05 o 
   3  13   6        1.85        5.59     19.57 o 
   4  13   6       12.42       16.60     17.92 o 
   5  13   6        1.33        0.00     19.44 o 
   6  13   6        0.01       27.07     18.23 o 
  -6  14   6        1.38        9.05      9.48 o 
  -5  14   6       22.82       19.04     19.04 o 
  -4  14   6        3.73        5.68     20.19 o 
  -3  14   6       88.74       85.09     22.11 o 
  -2  14   6        6.76        2.30     19.01 o 
  -1  14   6       20.92       22.01     22.01 o 
   0  14   6        0.10       12.03     12.03 o 
   1  14   6        4.08       10.65     16.32 o 
   2  14   6       10.30        5.48     15.08 o 
   3  14   6        1.87       11.16     16.40 o 
   4  14   6        5.34       22.10     18.42 o 
   5  14   6        2.99        0.00     20.94 o 
   6  14   6        0.97       25.27     16.99 o 
  -5  15   6       10.90       15.23     15.23 o 
  -4  15   6       16.97       16.98     16.98 o 
  -3  15   6       68.40       17.03     21.62 o 
  -2  15   6        0.65        0.00     18.28 o 
  -1  15   6       67.36       89.51     17.60 o 
   0  15   6        0.29        2.89     16.87 o 
   1  15   6        4.88       21.43     16.08 o 
   2  15   6       15.38       15.99     18.55 o 
   3  15   6       46.99       21.16     14.50 o 
   4  15   6       36.96       16.12     18.90 o 
   5  15   6        2.19       20.94     20.94 o 
  -5  16   6        0.23       15.16     15.16 o 
  -4  16   6        0.94       18.67     18.67 o 
  -3  16   6        0.17       18.93     18.93 o 
  -2  16   6       11.48       11.98     23.28 o 
  -1  16   6        3.33       15.31     14.64 o 
   0  16   6       10.27        2.97     19.42 o 
   1  16   6        1.63       14.28     14.28 o 
   2  16   6        0.09       26.38     14.07 o 
   3  16   6        1.27       16.90     16.90 o 
   4  16   6        0.10        9.82     17.19 o 
  -4  17   6        1.42       18.47     18.47 o 
  -3  17   6        2.35       15.04     15.04 o 
  -2  17   6        4.18       23.44     17.88 o 
  -1  17   6        3.34       18.22     15.62 o 
   0  17   6       11.53       10.93      9.80 o 
   1  17   6        4.49        5.08     11.28 o 
   2  17   6       20.11        9.98     15.22 o 
   3  17   6        4.81        4.79     14.86 o 
   4  17   6       14.50        0.00     14.31 o 
  -3  18   6        1.87       17.28     17.28 o 
  -2  18   6        6.01       23.42     23.42 o 
  -1  18   6        3.30        5.93     14.82 o 
   0  18   6        0.23       48.46     42.81 o 
   1  18   6       26.06       24.98     15.48 o 
   2  18   6        1.74        0.00     11.89 o 
   3  18   6        4.63        4.49     12.25 o 
  -2  19   6        0.55       32.20     15.13 o 
  -1  19   6        4.32       16.76     19.90 o 
   0  19   6        1.75        8.53      8.60 o 
   1  19   6        0.81        9.43     11.14 o 
  -8   1   7        6.91       31.14     31.14 o 
  -7   1   7        8.41       26.83     27.66 o 
  -6   1   7       32.06       23.56     23.56 o 
  -5   1   7      208.05      194.99     23.23 o 
  -4   1   7       44.61       53.59     16.28 o 
  -3   1   7     1484.72     1456.53     55.49 o 
  -2   1   7      247.26      241.30      6.40 o 
  -1   1   7      397.03      365.13     12.45 o 
   0   1   7      285.62      260.38      6.55 o 
   1   1   7       22.35        6.77      6.77 o 
   2   1   7       22.85        7.68      7.68 o 
   3   1   7       16.01       25.26     15.70 o 
   4   1   7        1.44        3.59     12.23 o 
   5   1   7        9.91       13.07     17.42 o 
   6   1   7       46.28       54.53     20.44 o 
   7   1   7        7.88       34.69     12.14 o 
   8   1   7       10.34       12.80     14.09 o 
  -8   2   7       16.77       15.93     33.84 o 
  -7   2   7       23.05       29.99     29.99 o 
  -6   2   7       43.44       47.60     25.09 o 
  -5   2   7        2.23        4.31     18.77 o 
  -4   2   7     1625.07     1841.90     86.79 o 
  -3   2   7      437.95      403.01     25.98 o 
  -2   2   7     2407.21     2203.49     69.92 o 
  -1   2   7       87.94       70.17     11.37 o 
   0   2   7      550.64      475.78     32.06 o 
   1   2   7       61.42       59.72     10.36 o 
   2   2   7      105.96      105.14      6.81 o 
   3   2   7      913.03      919.50     43.82 o 
   4   2   7     1154.76     1125.30     58.54 o 
   5   2   7      693.45      630.58     16.75 o 
   6   2   7      415.58      410.64     41.46 o 
   7   2   7       43.90       72.15     16.22 o 
   8   2   7       29.78        4.11     13.97 o 
  -8   3   7       28.59       44.67     27.72 o 
  -7   3   7        1.43       27.99     27.99 o 
  -6   3   7       55.74       57.43     30.07 o 
  -5   3   7        9.74       10.18     16.97 o 
  -4   3   7        1.21       44.70     20.03 o 
  -3   3   7      259.45      253.14     24.82 o 
  -2   3   7      154.54      159.38     10.11 o 
  -1   3   7      372.07      410.55      9.98 o 
   0   3   7     1217.82     1085.27     27.17 o 
   1   3   7      825.06      753.75     31.75 o 
   2   3   7      531.94      546.36     12.59 o 
   3   3   7        6.80       16.97      9.79 o 
   4   3   7      287.39      229.85     21.15 o 
   5   3   7      479.92      464.23     36.62 o 
   6   3   7      297.86      319.43     38.62 o 
   7   3   7      100.71       68.28     25.75 o 
   8   3   7       64.03       18.99     18.99 o 
  -8   4   7       10.69       55.71     20.45 o 
  -7   4   7        4.06       36.15     22.37 o 
  -6   4   7        6.18       19.08     20.90 o 
  -5   4   7      120.14       73.79     18.44 o 
  -4   4   7       15.06        4.07     13.05 o 
  -3   4   7     2146.50     2310.73     90.57 o 
  -2   4   7      225.99      261.89     18.66 o 
  -1   4   7     4758.11     4211.47    105.75 o 
   0   4   7        5.50        8.19      7.14 o 
   1   4   7      753.87      840.82     22.32 o 
   2   4   7        4.36        9.85      7.88 o 
   3   4   7      219.86      200.63     19.39 o 
   4   4   7       49.58       55.14     13.09 o 
   5   4   7      156.33      141.49     26.36 o 
   6   4   7        9.12       22.35     22.35 o 
   7   4   7       11.92       15.25     17.50 o 
   8   4   7       10.88       13.00     14.26 o 
  -8   5   7       46.65       89.62     24.96 o 
  -7   5   7       19.15       24.13     24.13 o 
  -6   5   7       95.50       89.71     33.43 o 
  -5   5   7       65.96       32.49     23.72 o 
  -4   5   7      404.47      368.61     38.44 o 
  -3   5   7      530.33      535.95     33.84 o 
  -2   5   7     3397.40     3429.70    109.49 o 
  -1   5   7      147.85      139.20     23.31 o 
   0   5   7        3.09       12.24     26.05 o 
   1   5   7     6060.47     5905.40    158.88 o 
   2   5   7     1467.97     1463.40     42.38 o 
   3   5   7     1311.05     1332.70     63.33 o 
   4   5   7        0.19       23.30     12.01 o 
   5   5   7        4.21        1.21     16.86 o 
   6   5   7       43.63       41.02     16.53 o 
   7   5   7        9.90        0.00     18.74 o 
   8   5   7        0.09        0.00     16.05 o 
  -8   6   7       19.31       20.21     20.21 o 
  -7   6   7        3.27       13.40     20.11 o 
  -6   6   7      414.03      334.97     39.35 o 
  -5   6   7      308.42      337.93     35.26 o 
  -4   6   7      680.14      780.82     54.51 o 
  -3   6   7     1772.46     1709.88     96.54 o 
  -2   6   7       33.03       12.51     12.51 o 
  -1   6   7     2683.84     2467.86    127.12 o 
   0   6   7     2258.75     2639.90    155.89 o 
   1   6   7      573.29      651.20     37.40 o 
   2   6   7      698.35      719.87     40.36 o 
   3   6   7      151.04      126.64     21.83 o 
   4   6   7        3.14       16.75     16.75 o 
   5   6   7       47.26       19.32     22.18 o 
   6   6   7        1.04        0.48     16.00 o 
   7   6   7        5.47       19.22     16.48 o 
   8   6   7        0.13        9.25     12.61 o 
  -8   7   7       14.88        5.17     12.93 o 
  -7   7   7        5.96        0.00     17.81 o 
  -6   7   7        0.76       18.17     22.91 o 
  -5   7   7      327.14      330.23     47.40 o 
  -4   7   7      139.91      209.64     23.23 o 
  -3   7   7      193.70      199.17     17.82 o 
  -2   7   7       12.94       11.16     11.95 o 
  -1   7   7      478.12      551.46     43.57 o 
   0   7   7       99.89       98.93     10.35 o 
   1   7   7      102.74      100.96     16.70 o 
   2   7   7       21.66       32.23     10.74 o 
   3   7   7      285.25      328.02     24.99 o 
   4   7   7        5.91       27.79     12.77 o 
   5   7   7      114.42       88.22     24.80 o 
   6   7   7       18.52       44.37     18.16 o 
   7   7   7        5.67       27.21     16.43 o 
   8   7   7       11.39        9.11     15.74 o 
  -8   8   7        0.54       12.53     12.42 o 
  -7   8   7       49.89       82.00     19.41 o 
  -6   8   7       44.26       11.85     20.73 o 
  -5   8   7        6.71       12.04     19.16 o 
  -4   8   7       38.60       49.60      8.95 o 
  -3   8   7        9.26        4.04     17.78 o 
  -2   8   7      215.12      226.87     20.11 o 
  -1   8   7      694.06      684.45     38.53 o 
   0   8   7       15.68       32.62     10.30 o 
   1   8   7      593.30      462.97     37.50 o 
   2   8   7       24.11       13.45     13.45 o 
   3   8   7        0.89        0.00      9.35 o 
   4   8   7       29.71       34.55     12.29 o 
   5   8   7        5.47       22.89     22.89 o 
   6   8   7        2.43       11.45     14.15 o 
   7   8   7        0.32        5.61     18.51 o 
  -7   9   7        0.26       50.00     19.89 o 
  -6   9   7      132.64      105.53     17.24 o 
  -5   9   7        0.26       28.16     19.03 o 
  -4   9   7        9.23       36.43     15.05 o 
  -3   9   7      237.46      270.08     18.39 o 
  -2   9   7      149.82      178.00     20.94 o 
  -1   9   7      580.53      622.08     41.25 o 
   0   9   7        0.02       37.97     22.80 o 
   1   9   7      521.96      473.70     33.78 o 
   2   9   7      292.16      313.09     25.71 o 
   3   9   7      213.35      231.63     29.25 o 
   4   9   7      177.98      200.55     30.20 o 
   5   9   7        3.05       34.70     19.94 o 
   6   9   7        0.09       41.34     18.67 o 
   7   9   7       29.72       33.44     22.47 o 
  -7  10   7        0.71        5.11     11.25 o 
  -6  10   7        0.30       28.09     20.43 o 
  -5  10   7      174.69      174.36     29.60 o 
  -4  10   7       29.60        0.00     22.23 o 
  -3  10   7      383.88      367.55     37.78 o 
  -2  10   7      147.47      180.15     21.63 o 
  -1  10   7       86.23       74.83     23.07 o 
   0  10   7      201.67      168.25     50.23 o 
   1  10   7       34.35       20.55     20.55 o 
   2  10   7      130.20      146.35     28.14 o 
   3  10   7      273.51      320.68     32.39 o 
   4  10   7      167.05      205.24     29.98 o 
   5  10   7       61.07       95.19     18.17 o 
   6  10   7       83.66       87.04     27.89 o 
   7  10   7        0.13       11.03     18.38 o 
  -7  11   7        0.79        4.55      8.19 o 
  -6  11   7       16.09       38.09     17.58 o 
  -5  11   7        9.86       11.56     19.03 o 
  -4  11   7       14.82        9.41     19.91 o 
  -3  11   7        0.00        0.01     21.55 o 
  -2  11   7        1.71        9.50     19.00 o 
  -1  11   7       19.01        4.91     16.35 o 
   0  11   7        7.11       23.07     12.12 o 
   1  11   7       11.83       16.21     16.21 o 
   2  11   7        9.47        0.00     19.04 o 
   3  11   7       57.63       10.87     23.29 o 
   4  11   7        3.77       11.25     20.26 o 
   5  11   7        1.40       36.50     14.74 o 
   6  11   7        5.87       17.30     17.30 o 
   7  11   7        9.26       10.79     14.72 o 
  -7  12   7        0.45       15.96     15.96 o 
  -6  12   7        0.21       21.29     21.29 o 
  -5  12   7        2.35        0.00     19.68 o 
  -4  12   7        0.03        5.63     15.48 o 
  -3  12   7       28.73        5.23     19.43 o 
  -2  12   7       27.22       19.43     19.43 o 
  -1  12   7      202.48      211.74     31.40 o 
   0  12   7        4.67       12.94     12.94 o 
   1  12   7        0.06        4.74     17.37 o 
   2  12   7       24.92       10.80     16.20 o 
   3  12   7      104.17       95.88     23.29 o 
   4  12   7       19.08       52.50     17.26 o 
   5  12   7        9.69       29.90     23.25 o 
   6  12   7        5.66        5.53     17.82 o 
  -6  13   7       27.97       58.66     17.17 o 
  -5  13   7        3.21        5.27     16.41 o 
  -4  13   7        0.10       18.64     18.64 o 
  -3  13   7       17.19       21.57     21.57 o 
  -2  13   7       44.47       21.94     21.19 o 
  -1  13   7      127.67       48.76     31.46 o 
   0  13   7        0.31        5.42     13.60 o 
   1  13   7      284.80      202.19     31.17 o 
   2  13   7       48.90       54.72     26.62 o 
   3  13   7       47.98       23.57     23.57 o 
   4  13   7       18.41       64.27     20.29 o 
   5  13   7        2.47       19.07     19.07 o 
   6  13   7        0.26       39.08     16.15 o 
  -6  14   7        9.32       12.17     12.17 o 
  -5  14   7        9.48       20.81     15.47 o 
  -4  14   7       37.39       33.58     17.41 o 
  -3  14   7       74.17       90.43     19.19 o 
  -2  14   7       11.57        0.00     16.03 o 
  -1  14   7      161.02      131.59     28.91 o 
   0  14   7        0.13       13.54     13.75 o 
   1  14   7       60.53       22.39     22.39 o 
   2  14   7       13.99       11.17     18.84 o 
   3  14   7        4.33       16.69     18.70 o 
   4  14   7       22.42       17.46     16.84 o 
   5  14   7        9.31       11.13     18.35 o 
  -5  15   7        6.10        4.77     12.40 o 
  -4  15   7        3.42       17.74     17.74 o 
  -3  15   7        2.48       15.44     15.44 o 
  -2  15   7       81.42       46.48     20.81 o 
  -1  15   7        0.08       29.81     15.99 o 
   0  15   7        6.95        0.20     42.38 o 
   1  15   7        2.27       10.81     15.54 o 
   2  15   7       11.31        5.82     15.54 o 
   3  15   7        0.00        5.51     14.07 o 
   4  15   7        0.74       19.11     19.11 o 
   5  15   7        0.08       10.27     14.19 o 
  -5  16   7        0.13        9.16     17.09 o 
  -4  16   7       26.33       15.48     17.03 o 
  -3  16   7       11.15       16.63     16.63 o 
  -2  16   7        1.46        5.85     14.94 o 
  -1  16   7       71.98       77.99     19.16 o 
   0  16   7        0.04       14.09     14.09 o 
   1  16   7       12.71       16.16     16.16 o 
   2  16   7        2.97       10.60     14.72 o 
   3  16   7       14.44       19.19     19.19 o 
   4  16   7        3.27       25.63     15.77 o 
  -4  17   7        0.95        5.00      9.99 o 
  -3  17   7        1.79       20.50    118.63 o 
  -2  17   7        9.40       17.89     17.89 o 
  -1  17   7        5.23        0.00     18.32 o 
   0  17   7        3.41       13.65     13.65 o 
   1  17   7       23.88       15.67     17.35 o 
   2  17   7        0.16        5.23     14.65 o 
   3  17   7        2.61       17.69     17.69 o 
  -3  18   7       10.21       30.60     10.35 o 
  -2  18   7        1.45       15.47     15.47 o 
  -1  18   7        4.70       29.05     15.95 o 
   0  18   7       11.25       21.58     26.43 o 
   1  18   7        0.02        9.82     13.74 o 
   2  18   7        5.87        9.49     11.74 o 
   3  18   7        0.10        8.88     14.13 o 
  -1  19   7        1.51       26.87     12.93 o 
   0  19   7        0.48        8.96      8.96 o 
   1  19   7        0.70       17.50     17.50 o 
  -8   0   8       31.49       70.75     23.58 o 
  -7   0   8       12.11       11.02     19.43 o 
  -6   0   8        0.02        9.58     17.11 o 
  -5   0   8      531.69      483.31     40.27 o 
  -4   0   8      964.75     1071.25     65.94 o 
  -3   0   8      237.29      296.97     24.07 o 
  -2   0   8     1906.48     1939.01     82.37 o 
  -1   0   8     3763.21     3827.46     78.70 o 
   0   0   8       17.10       37.40     12.73 o 
   1   0   8     5939.69     6274.04     93.64 o 
   2   0   8       11.56        8.20      8.95 o 
   3   0   8        3.55       14.10     15.68 o 
   4   0   8       13.42       34.02     13.77 o 
   5   0   8      250.65      221.10     27.24 o 
   6   0   8        0.11       16.27     17.75 o 
   7   0   8       23.08       16.13     19.23 o 
   8   0   8       14.41       12.75     12.75 o 
  -8   1   8       20.75       33.64     24.53 o 
  -7   1   8      113.94      116.28     26.07 o 
  -6   1   8      125.92      150.54     18.74 o 
  -5   1   8        0.01        4.16     15.92 o 
  -4   1   8     1215.51     1351.75     49.68 o 
  -3   1   8     1368.88     1387.66     60.77 o 
  -2   1   8      167.21      162.93     20.89 o 
  -1   1   8     1518.17     1574.89     52.22 o 
   0   1   8      480.36      526.53     23.07 o 
   1   1   8      166.22      136.89     19.29 o 
   2   1   8      273.90      231.27     19.33 o 
   3   1   8        8.43        9.14     11.94 o 
   4   1   8       43.33       31.23     16.07 o 
   5   1   8        7.80       23.23     17.42 o 
   6   1   8        1.41       24.82     16.77 o 
   7   1   8        0.38       17.90     17.90 o 
   8   1   8        2.19       14.58     14.58 o 
  -8   2   8        3.09       28.35     28.35 o 
  -7   2   8        2.96       40.41     21.01 o 
  -6   2   8       10.05        0.00     19.52 o 
  -5   2   8       24.79        0.00     12.54 o 
  -4   2   8        6.51        7.00     16.08 o 
  -3   2   8      842.71      887.41     52.29 o 
  -2   2   8        3.21        4.55      8.46 o 
  -1   2   8     3639.15     3114.60     86.40 o 
   0   2   8      227.22      225.99     26.06 o 
   1   2   8       10.31       12.07      7.53 o 
   2   2   8      242.07      254.97     21.03 o 
   3   2   8      115.09       85.96     13.33 o 
   4   2   8      454.57      434.96     31.12 o 
   5   2   8       69.34       87.47     21.35 o 
   6   2   8       27.60       21.05     21.05 o 
   7   2   8       30.05       14.36     15.42 o 
   8   2   8        0.83       16.06     16.06 o 
  -8   3   8       41.15       83.12     32.03 o 
  -7   3   8       49.75       55.05     28.18 o 
  -6   3   8        0.07        0.45     16.18 o 
  -5   3   8       49.36       58.71     19.30 o 
  -4   3   8      493.41      597.52     37.43 o 
  -3   3   8     1382.52     1176.09     83.81 o 
  -2   3   8     1650.00     1626.50     62.32 o 
  -1   3   8     2616.38     2593.23     76.98 o 
   0   3   8       74.76       60.25      7.42 o 
   1   3   8      567.59      554.80     23.94 o 
   2   3   8      244.68      258.70     20.54 o 
   3   3   8       21.52       28.72     15.20 o 
   4   3   8      228.98      181.65     22.45 o 
   5   3   8      175.36      157.58     24.35 o 
   6   3   8      292.61      316.92     31.38 o 
   7   3   8       43.52       46.21     20.97 o 
   8   3   8       46.52       47.46     12.81 o 
  -8   4   8       86.39       14.42     28.85 o 
  -7   4   8        9.87       14.43     24.62 o 
  -6   4   8      278.78      270.56     38.77 o 
  -5   4   8       58.78       95.42     28.11 o 
  -4   4   8       83.24       61.04     12.80 o 
  -3   4   8       24.51       28.37     19.52 o 
  -2   4   8      950.43      823.52     28.11 o 
  -1   4   8      264.59      214.16     17.14 o 
   0   4   8        0.16        6.14      5.91 o 
   1   4   8      525.24      494.86     26.77 o 
   2   4   8       50.28       32.71     11.35 o 
   3   4   8     1019.38     1091.42     44.56 o 
   4   4   8        8.50       11.67     11.67 o 
   5   4   8        1.48        4.74     16.27 o 
   6   4   8       24.59       29.52     22.61 o 
   7   4   8       67.23       61.85     13.15 o 
   8   4   8       80.92      111.94     15.89 o 
  -8   5   8       24.92        6.63     22.55 o 
  -7   5   8        6.93       28.46     25.22 o 
  -6   5   8       52.15       59.54     25.39 o 
  -5   5   8        4.12       11.33     17.43 o 
  -4   5   8      738.80      669.41     45.85 o 
  -3   5   8       97.91       96.57     15.04 o 
  -2   5   8      270.00      251.43     24.45 o 
  -1   5   8      267.38      291.47     22.83 o 
   0   5   8        3.80        9.66     15.65 o 
   1   5   8      402.39      373.73     49.87 o 
   2   5   8      361.56      322.32     26.09 o 
   3   5   8      158.00      188.96     25.29 o 
   4   5   8       90.93       85.92     16.90 o 
   5   5   8       10.86       13.77     17.89 o 
   6   5   8       20.59       50.72     18.38 o 
   7   5   8        2.87       34.41     17.46 o 
   8   5   8       11.22       11.03     11.03 o 
  -8   6   8       23.29       18.58     18.58 o 
  -7   6   8        0.18       24.36     24.36 o 
  -6   6   8       33.61       19.47     25.40 o 
  -5   6   8        0.05        1.07     15.61 o 
  -4   6   8        0.69        5.09     16.12 o 
  -3   6   8      237.67      242.82     34.37 o 
  -2   6   8        0.72       20.76     15.97 o 
  -1   6   8      146.61      172.33     17.64 o 
   0   6   8      211.16      197.60     29.90 o 
   1   6   8      288.66      285.23     18.69 o 
   2   6   8       70.70       72.38     17.16 o 
   3   6   8       16.59        3.40     13.97 o 
   4   6   8       15.61        0.00     10.92 o 
   5   6   8       27.53       19.00     19.00 o 
   6   6   8        0.55        0.57      8.35 o 
   7   6   8        0.29       30.35     14.38 o 
   8   6   8        0.07       14.06     14.06 o 
  -8   7   8        0.20       45.46     18.72 o 
  -7   7   8        2.04       19.66     21.05 o 
  -6   7   8      121.90      173.82     28.97 o 
  -5   7   8       12.37        5.93     26.24 o 
  -4   7   8      744.87      702.69     49.95 o 
  -3   7   8       18.70       10.66     14.96 o 
  -2   7   8      503.44      528.77     36.96 o 
  -1   7   8      636.05      659.82     39.06 o 
   0   7   8       40.77        6.70     15.16 o 
   1   7   8      779.93      720.12     42.41 o 
   2   7   8       92.54       50.11     17.23 o 
   3   7   8        6.29       33.78     13.82 o 
   4   7   8        0.25       17.32     17.32 o 
   5   7   8       12.25       10.80     18.73 o 
   6   7   8        1.79       16.27     17.56 o 
   7   7   8        4.84       20.83     17.09 o 
  -8   8   8       10.85       18.87     18.87 o 
  -7   8   8       91.72       85.75     20.48 o 
  -6   8   8       75.67       83.56     22.65 o 
  -5   8   8       11.09       18.74     18.74 o 
  -4   8   8        0.76       31.66     19.16 o 
  -3   8   8        1.29       46.61     18.31 o 
  -2   8   8      381.83      452.55     20.81 o 
  -1   8   8       79.33      113.74     23.77 o 
   0   8   8       36.66       36.06     19.11 o 
   1   8   8      232.31      213.56     35.29 o 
   2   8   8        5.00        8.92     13.78 o 
   3   8   8       20.62       46.78     16.65 o 
   4   8   8        7.57        5.17     16.23 o 
   5   8   8        7.47       10.99     18.32 o 
   6   8   8        5.56       17.03     20.31 o 
   7   8   8       18.21       32.42     14.88 o 
  -7   9   8       24.28       39.84     20.21 o 
  -6   9   8       24.88       21.76     21.76 o 
  -5   9   8       56.48       53.56     20.96 o 
  -4   9   8       18.92       17.03     17.03 o 
  -3   9   8        7.30       34.61     18.13 o 
  -2   9   8       55.54       64.20     18.34 o 
  -1   9   8        0.38        0.90     17.97 o 
   0   9   8      251.38      276.14     16.80 o 
   1   9   8       16.17       17.89     16.18 o 
   2   9   8       24.39       13.21     13.21 o 
   3   9   8       12.41       10.49     20.97 o 
   4   9   8       27.30       49.29     16.43 o 
   5   9   8       40.51       82.42     19.13 o 
   6   9   8       11.36       17.60     15.65 o 
   7   9   8       10.68       21.91      9.91 o 
  -7  10   8       10.08        0.00     14.94 o 
  -6  10   8       45.75       34.87     21.96 o 
  -5  10   8      139.77      117.29     30.79 o 
  -4  10   8      117.90      115.62     25.04 o 
  -3  10   8       16.87       31.52     24.25 o 
  -2  10   8        7.43       19.85     25.64 o 
  -1  10   8      923.63      766.48     52.06 o 
   0  10   8      187.19      173.21     21.74 o 
   1  10   8      664.50      633.66     46.79 o 
   2  10   8      160.78      115.81     30.60 o 
   3  10   8       36.12       21.80     24.22 o 
   4  10   8      225.41      260.86     33.48 o 
   5  10   8        8.38       18.89     18.89 o 
   6  10   8       11.42        5.73     20.37 o 
   7  10   8        0.09        0.00     18.06 o 
  -7  11   8        4.44        5.00     10.45 o 
  -6  11   8        6.20        5.29     17.07 o 
  -5  11   8       63.04       68.39     17.83 o 
  -4  11   8        5.61       17.21     18.71 o 
  -3  11   8      766.66      633.53     49.52 o 
  -2  11   8       61.01       52.04     15.44 o 
  -1  11   8      475.05      479.60     44.67 o 
   0  11   8      313.40      255.80     20.85 o 
   1  11   8       36.48       46.89     20.09 o 
   2  11   8      253.76      283.92     27.73 o 
   3  11   8       30.89       73.83     19.85 o 
   4  11   8        0.55       18.27     25.11 o 
   5  11   8      127.84      136.48     30.95 o 
   6  11   8       41.61        6.09     21.90 o 
  -6  12   8        0.90       16.42     16.42 o 
  -5  12   8        0.81        2.28     12.08 o 
  -4  12   8       45.67        0.00     20.56 o 
  -3  12   8       12.48        0.00     17.42 o 
  -2  12   8      115.32      120.21     23.77 o 
  -1  12   8      126.51      136.87     25.56 o 
   0  12   8       18.73       33.20     33.20 o 
   1  12   8      443.87      440.78     39.83 o 
   2  12   8      183.46      122.70     26.12 o 
   3  12   8      257.57      294.97     27.61 o 
   4  12   8      143.01      146.61     26.98 o 
   5  12   8        6.02       12.66     20.66 o 
   6  12   8       29.54       11.90     19.28 o 
  -6  13   8       13.47        9.87     14.10 o 
  -5  13   8        8.46       11.05     19.20 o 
  -4  13   8        8.07       20.46     15.29 o 
  -3  13   8      136.46      129.22     18.07 o 
  -2  13   8       29.02       16.82     18.36 o 
  -1  13   8      284.15      320.22     32.74 o 
   0  13   8       36.82       35.92     17.79 o 
   1  13   8       48.02       67.73     24.13 o 
   2  13   8        1.43        6.05     18.89 o 
   3  13   8        2.08       22.56     22.56 o 
   4  13   8        0.88       19.86     19.86 o 
   5  13   8        0.06       12.33     16.65 o 
   6  13   8        1.93        0.00     17.45 o 
  -6  14   8        6.54        9.00     11.45 o 
  -5  14   8        7.32       26.22     14.17 o 
  -4  14   8       37.50       22.15     18.46 o 
  -3  14   8        1.76        0.00     17.73 o 
  -2  14   8        1.39        0.60     21.89 o 
  -1  14   8        1.30       11.48     22.94 o 
   0  14   8      110.42      112.83     49.50 o 
   1  14   8        6.61       22.78     15.42 o 
   2  14   8        0.12        0.81     15.61 o 
   3  14   8        0.74       23.71     13.55 o 
   4  14   8       12.16       11.95     15.10 o 
   5  14   8        0.33       20.00     20.00 o 
  -5  15   8        4.91       29.24     13.92 o 
  -4  15   8       19.85       48.79     17.94 o 
  -3  15   8        0.21        0.00     16.49 o 
  -2  15   8        4.15        6.19     17.87 o 
  -1  15   8        3.40       12.30     19.53 o 
   0  15   8        4.88       59.06     67.54 o 
   1  15   8       21.98        5.46     17.74 o 
   2  15   8        0.12       11.12     19.62 o 
   3  15   8        4.89       11.72     19.14 o 
   4  15   8       12.89       11.28     19.18 o 
   5  15   8        1.60        0.00     16.53 o 
  -4  16   8        0.03       20.52     14.02 o 
  -3  16   8        0.03       16.80     17.96 o 
  -2  16   8        0.87       17.83     17.83 o 
  -1  16   8        0.54        0.00     17.50 o 
   0  16   8       11.02       21.92     31.99 o 
   1  16   8        0.20        0.39     12.44 o 
   2  16   8       17.46       17.71     17.71 o 
   3  16   8        0.72       10.99     16.46 o 
   4  16   8        1.84       18.18     18.18 o 
  -4  17   8        0.58       13.93     13.93 o 
  -3  17   8        0.55       26.91     12.41 o 
  -2  17   8        4.11       28.32     15.61 o 
  -1  17   8        0.23       23.36     21.51 o 
   0  17   8        4.97       36.36     11.41 o 
   1  17   8        0.72       21.62     17.75 o 
   2  17   8       11.87       31.18     18.19 o 
   3  17   8        3.27        9.98     14.24 o 
  -3  18   8        4.40        4.94     16.61 o 
  -2  18   8        6.38        5.62     15.32 o 
  -1  18   8        0.17        0.00     15.87 o 
   0  18   8        5.28       29.82     23.71 o 
   1  18   8        2.88       29.85     15.88 o 
   2  18   8        0.18        0.16     15.11 o 
   0  19   8        2.46        6.33     26.48 o 
  -8   1   9        5.27       45.78     22.02 o 
  -7   1   9       84.77       85.64     25.18 o 
  -6   1   9        6.70        0.00     15.36 o 
  -5   1   9       34.17       46.62     16.70 o 
  -4   1   9       51.80       82.92     16.87 o 
  -3   1   9      160.01      189.23     15.17 o 
  -2   1   9      406.69      493.88     28.73 o 
  -1   1   9        5.52        1.97      8.53 o 
   0   1   9     2144.07     2457.14    133.02 o 
   1   1   9      651.97      705.99     33.14 o 
   2   1   9       67.27       50.36     22.97 o 
   3   1   9      287.38      313.77     20.31 o 
   4   1   9       30.59       41.56     17.07 o 
   5   1   9        4.59        5.21     20.31 o 
   6   1   9        6.13       15.14     19.09 o 
   7   1   9       17.98        4.86     17.25 o 
   8   1   9        2.37        4.19     13.34 o 
  -8   2   9       95.95       40.02     28.01 o 
  -7   2   9      210.52      189.93     35.12 o 
  -6   2   9      139.67      141.72     30.38 o 
  -5   2   9      163.80      206.82     25.67 o 
  -4   2   9      210.58      229.35     20.22 o 
  -3   2   9       21.05        2.71     13.57 o 
  -2   2   9     4109.86     4441.02    120.88 o 
  -1   2   9      377.75      367.20     21.50 o 
   0   2   9     1200.99     1236.87     41.12 o 
   1   2   9      254.17      166.55     16.27 o 
   2   2   9     1638.66     1863.60     73.12 o 
   3   2   9       12.17        0.00     12.26 o 
   4   2   9       96.24       74.44     18.79 o 
   5   2   9       57.11       51.10     23.13 o 
   6   2   9       42.82        9.89     20.40 o 
   7   2   9       10.29        9.08     15.64 o 
   8   2   9        1.88       11.67     11.67 o 
  -8   3   9       11.22       28.17     28.17 o 
  -7   3   9        0.57       26.63     26.63 o 
  -6   3   9      141.48      181.69     30.15 o 
  -5   3   9       14.88       19.23     13.08 o 
  -4   3   9       42.58       11.76     15.43 o 
  -3   3   9       51.53       26.04     16.19 o 
  -2   3   9     1032.58     1070.25     46.44 o 
  -1   3   9      786.04      835.71     47.99 o 
   0   3   9      240.78      161.85     34.88 o 
   1   3   9      325.54      282.95     19.22 o 
   2   3   9      597.79      606.55     17.74 o 
   3   3   9       26.18        6.70     11.38 o 
   4   3   9      135.96      120.86     19.69 o 
   5   3   9        3.89       15.23     15.23 o 
   6   3   9      211.70      285.75     23.45 o 
   7   3   9       35.11       18.14     20.59 o 
   8   3   9       23.62       25.66     10.61 o 
  -8   4   9       10.81        6.96     27.12 o 
  -7   4   9       23.04       25.04     25.04 o 
  -6   4   9        1.45        6.72     24.37 o 
  -5   4   9       36.17       37.03     16.46 o 
  -4   4   9       20.15       25.91     14.91 o 
  -3   4   9      362.12      415.33     33.68 o 
  -2   4   9      145.90      157.16     18.83 o 
  -1   4   9     1595.06     1579.63     78.30 o 
   0   4   9      641.49      683.17     21.91 o 
   1   4   9       21.69       10.85     17.44 o 
   2   4   9       87.97       86.36      8.14 o 
   3   4   9      452.29      513.34     35.41 o 
   4   4   9      110.81      129.02     17.74 o 
   5   4   9      195.71      177.79     23.79 o 
   6   4   9      109.81      106.25     20.35 o 
   7   4   9       19.39       14.14     14.14 o 
   8   4   9       23.26       14.92     15.94 o 
  -8   5   9       24.05       20.36     20.36 o 
  -7   5   9       17.36       27.05     27.05 o 
  -6   5   9      212.29      204.24     39.31 o 
  -5   5   9       16.73       17.96     17.96 o 
  -4   5   9        2.26       18.19     18.19 o 
  -3   5   9      164.34      182.99     15.07 o 
  -2   5   9      863.75      788.04     43.91 o 
  -1   5   9     1704.61     1647.67     78.27 o 
   0   5   9       28.95       29.51      9.41 o 
   1   5   9     2417.06     2627.13    114.51 o 
   2   5   9      434.10      391.53     35.71 o 
   3   5   9      495.60      439.41     33.20 o 
   4   5   9       26.67       21.67     17.47 o 
   5   5   9        3.48       14.08     15.42 o 
   6   5   9        0.86        4.82     15.08 o 
   7   5   9       30.98       74.89     18.61 o 
  -8   6   9        2.27       19.26     18.67 o 
  -7   6   9        7.00       25.02     25.02 o 
  -6   6   9       19.39        6.73     23.56 o 
  -5   6   9       47.34        6.05     19.87 o 
  -4   6   9      476.26      522.55     40.85 o 
  -3   6   9      512.74      597.10     40.53 o 
  -2   6   9      423.70      414.18     33.23 o 
  -1   6   9     1087.59     1118.63     55.28 o 
   0   6   9       84.84      110.41     23.44 o 
   1   6   9        7.67       14.14     14.23 o 
   2   6   9      229.19      262.92     24.93 o 
   3   6   9       33.60       24.40     14.79 o 
   4   6   9        1.83        9.40     15.91 o 
   5   6   9        4.02       25.40     17.17 o 
   6   6   9        0.04       12.25     12.25 o 
   7   6   9        0.05       14.30     15.78 o 
  -8   7   9       10.21       21.59     21.59 o 
  -7   7   9        8.11       19.34     16.23 o 
  -6   7   9       25.62       66.28     20.21 o 
  -5   7   9        7.67       11.93     18.75 o 
  -4   7   9       39.20       11.15     26.58 o 
  -3   7   9      213.60      221.38     16.09 o 
  -2   7   9       13.21       29.38     18.46 o 
  -1   7   9      746.92      788.19     34.80 o 
   0   7   9      287.71      333.55     14.08 o 
   1   7   9      442.36      479.64     36.57 o 
   2   7   9       40.52       70.69     16.68 o 
   3   7   9      166.95      112.83     25.50 o 
   4   7   9       78.34       59.93     18.73 o 
   5   7   9        0.79       10.56     14.79 o 
   6   7   9        0.01       18.66     18.66 o 
   7   7   9        1.96       24.80     15.37 o 
  -7   8   9        7.22       18.72     20.66 o 
  -6   8   9       25.55       25.93     25.16 o 
  -5   8   9        8.98       42.93     21.46 o 
  -4   8   9      282.96      307.19     33.95 o 
  -3   8   9      336.77      395.39     33.23 o 
  -2   8   9      290.45      344.10     18.81 o 
  -1   8   9      203.67      184.01     16.56 o 
   0   8   9       32.97       64.11     24.96 o 
   1   8   9       73.42      119.16     28.38 o 
   2   8   9        1.02       32.15     18.14 o 
   3   8   9        6.70       44.79     17.60 o 
   4   8   9       11.98       32.36     18.49 o 
   5   8   9       25.12       33.76     20.83 o 
   6   8   9        9.43       21.37     21.37 o 
   7   8   9        0.19       10.39     14.85 o 
  -7   9   9       15.78       19.77     19.77 o 
  -6   9   9       90.08       56.72     27.65 o 
  -5   9   9       19.79       22.06     22.06 o 
  -4   9   9      101.44       74.49     21.51 o 
  -3   9   9       29.24       47.34     16.06 o 
  -2   9   9       22.34       44.65     18.89 o 
  -1   9   9       82.90       67.87     23.81 o 
   0   9   9      590.37      654.37     33.51 o 
   1   9   9      433.48      447.76     35.86 o 
   2   9   9       69.86       85.04     20.21 o 
   3   9   9      195.33      176.24     31.82 o 
   4   9   9       57.59       91.50     26.59 o 
   5   9   9        7.37       29.68     13.75 o 
   6   9   9        2.49       11.91     18.19 o 
   7   9   9       10.33       12.37     12.19 o 
  -7  10   9        5.14        4.28     10.33 o 
  -6  10   9        1.03       21.47     21.47 o 
  -5  10   9        1.71        2.75     18.56 o 
  -4  10   9       57.24       24.72     24.72 o 
  -3  10   9       42.20       50.13     24.84 o 
  -2  10   9      140.19      165.78     28.08 o 
  -1  10   9      107.42      150.08     24.61 o 
   0  10   9       12.53       32.13     32.13 o 
   1  10   9        6.24       19.24     19.24 o 
   2  10   9       89.00       75.21     26.20 o 
   3  10   9        6.03       40.09     17.99 o 
   4  10   9        5.12        6.24     18.73 o 
   5  10   9        2.30       21.50     21.50 o 
   6  10   9        0.58       23.36     23.36 o 
  -7  11   9        2.70        9.94     15.80 o 
  -6  11   9       17.67       45.97     14.74 o 
  -5  11   9       15.94       29.74     24.91 o 
  -4  11   9       18.14        6.07     22.78 o 
  -3  11   9      226.49      188.53     24.06 o 
  -2  11   9      117.08       86.39     29.18 o 
  -1  11   9       51.56       83.11     19.91 o 
   0  11   9       78.74       82.86     16.84 o 
   1  11   9       59.56       94.62     17.21 o 
   2  11   9       25.32       33.15     20.00 o 
   3  11   9        0.28        5.64     18.51 o 
   4  11   9        5.16       37.43     21.39 o 
   5  11   9       11.05       10.67     20.86 o 
   6  11   9        0.15       24.14     24.73 o 
  -6  12   9        2.00       13.69     13.69 o 
  -5  12   9       13.79        0.00     14.64 o 
  -4  12   9       12.15       12.16     17.88 o 
  -3  12   9        6.73       17.68     19.22 o 
  -2  12   9        9.17       16.96     21.81 o 
  -1  12   9        7.84       34.55     21.06 o 
   0  12   9        4.98       10.30     15.59 o 
   1  12   9       28.06       40.81     23.32 o 
   2  12   9        0.03       46.83     19.38 o 
   3  12   9       50.67       61.42     18.67 o 
   4  12   9        0.50       12.45     21.96 o 
   5  12   9       20.13        5.94     21.10 o 
   6  12   9        1.28       11.53     21.95 o 
  -6  13   9        8.15        9.71     13.87 o 
  -5  13   9        0.92       16.76     16.76 o 
  -4  13   9        0.03       21.29     21.29 o 
  -3  13   9        2.13       17.47     18.92 o 
  -2  13   9       98.99      136.13     29.40 o 
  -1  13   9       34.33       21.06     21.06 o 
   0  13   9      109.95      110.19     24.14 o 
   1  13   9       64.76       59.55     30.17 o 
   2  13   9        4.02        6.15     18.44 o 
   3  13   9       13.35       12.52     16.92 o 
   4  13   9        2.23       16.39     15.79 o 
   5  13   9        0.01        0.27     15.84 o 
  -5  14   9        1.95        5.16     14.44 o 
  -4  14   9       39.94       73.82     16.47 o 
  -3  14   9        9.45       41.49     17.00 o 
  -2  14   9       41.68       18.29     18.29 o 
  -1  14   9        6.51       30.76     14.61 o 
   0  14   9        6.05       20.13     21.24 o 
   1  14   9       24.63       11.92     22.34 o 
   2  14   9        0.58       24.42     24.42 o 
   3  14   9        0.04        6.14     17.05 o 
   4  14   9        0.53       21.37     21.37 o 
   5  14   9        1.00        6.02     15.87 o 
  -5  15   9        0.58        4.97     13.55 o 
  -4  15   9        1.16       26.95     17.05 o 
  -3  15   9        0.20       15.66     15.66 o 
  -2  15   9        1.25       29.99     18.41 o 
  -1  15   9        5.05        6.49     18.72 o 
   0  15   9        0.01        6.48     11.28 o 
   1  15   9        3.65       29.52     16.47 o 
   2  15   9        3.00       11.83     17.10 o 
   3  15   9        0.16       19.17     19.17 o 
   4  15   9        0.18       22.98     15.13 o 
  -4  16   9       20.86       19.41     19.41 o 
  -3  16   9        8.88       16.96     16.96 o 
  -2  16   9        2.24       11.86     16.23 o 
  -1  16   9       18.06       18.55     18.55 o 
   0  16   9       17.71        8.07     14.32 o 
   1  16   9        0.30       11.78     11.78 o 
   2  16   9        4.08       15.30     15.30 o 
   3  16   9        7.52       20.20     20.20 o 
   4  16   9        4.19        5.33     15.99 o 
  -3  17   9        1.33        0.00      9.48 o 
  -2  17   9       16.38       34.14     15.68 o 
  -1  17   9        3.44       11.95     14.34 o 
   0  17   9       21.65       13.73     25.70 o 
   1  17   9       11.99       10.96     21.35 o 
   2  17   9        0.17       26.18     19.51 o 
   3  17   9        2.32       20.11     13.57 o 
  -2  18   9        1.21       20.99     12.21 o 
  -1  18   9        1.89        2.74     13.12 o 
   0  18   9        0.71        1.04     18.27 o 
   1  18   9        0.00        0.00     11.27 o 
   2  18   9        6.19       16.10     14.75 o 
  -8   0  10       70.06       18.56     22.28 o 
  -7   0  10       19.77       15.67     22.30 o 
  -6   0  10       60.29       63.53     22.84 o 
  -5   0  10       19.44       48.70     16.23 o 
  -4   0  10      392.90      384.23     31.23 o 
  -3   0  10      201.00      197.49     19.75 o 
  -2   0  10      716.03      592.87     33.10 o 
  -1   0  10     3490.11     3683.34    127.89 o 
   0   0  10       39.71       32.31     10.18 o 
   1   0  10      628.20      572.48     54.69 o 
   2   0  10      130.95      132.59     15.65 o 
   3   0  10        0.55       12.66     13.52 o 
   4   0  10      146.38      180.69     20.32 o 
   5   0  10        0.24        0.75     22.70 o 
   6   0  10       54.83       23.13     20.96 o 
   7   0  10        4.60       19.25     19.25 o 
   8   0  10        1.53       31.01     15.50 o 
  -8   1  10       26.37       51.04     18.70 o 
  -7   1  10      114.81      144.43     24.86 o 
  -6   1  10       50.74       39.56     19.78 o 
  -5   1  10      217.63      263.00     27.35 o 
  -4   1  10       67.65       77.21     14.27 o 
  -3   1  10      284.56      295.27     26.71 o 
  -2   1  10       42.40       58.95     13.71 o 
  -1   1  10     1602.62     1454.30     55.59 o 
   0   1  10       15.15       28.34      8.00 o 
   1   1  10       13.36       39.27     14.99 o 
   2   1  10       57.26       91.86     13.12 o 
   3   1  10      311.24      312.42     28.47 o 
   4   1  10      202.73      181.71     26.39 o 
   5   1  10       10.09        5.07     13.75 o 
   6   1  10        0.11       30.95     18.05 o 
   7   1  10        4.76       28.93     16.52 o 
   8   1  10        5.15       15.66     10.32 o 
  -8   2  10        0.07        0.23     17.96 o 
  -7   2  10        0.90       18.87     18.87 o 
  -6   2  10       62.16       46.70     23.35 o 
  -5   2  10       17.87        4.20     19.63 o 
  -4   2  10        0.52        3.30     11.19 o 
  -3   2  10      257.79      227.24     11.00 o 
  -2   2  10      381.84      349.09     25.56 o 
  -1   2  10      307.74      359.11     23.98 o 
   0   2  10      135.94      143.19     12.19 o 
   1   2  10       14.57       29.83     11.53 o 
   2   2  10      696.73      681.62     40.98 o 
   3   2  10       32.53       21.62     13.95 o 
   4   2  10       94.43       73.69     18.92 o 
   5   2  10        8.41       16.81     16.81 o 
   6   2  10        0.74       48.45     19.14 o 
   7   2  10        6.37       15.26     15.26 o 
   8   2  10        0.02        0.22      6.82 o 
  -8   3  10       44.96       45.49     22.75 o 
  -7   3  10       29.22       31.51     25.06 o 
  -6   3  10       59.95       78.61     31.31 o 
  -5   3  10      105.47      126.35     20.07 o 
  -4   3  10       35.36       16.70     15.25 o 
  -3   3  10      113.54      104.69     19.77 o 
  -2   3  10      280.33      290.88     28.98 o 
  -1   3  10      397.15      349.82     24.64 o 
   0   3  10      172.43      181.69     37.83 o 
   1   3  10       12.87       11.59     11.59 o 
   2   3  10      143.44      135.41     20.88 o 
   3   3  10       16.68        6.79     12.23 o 
   4   3  10      160.16      196.27     21.01 o 
   5   3  10       91.11      114.06     22.03 o 
   6   3  10       31.10       20.14     20.14 o 
   7   3  10       55.10        8.69     20.11 o 
   8   3  10       21.65       23.80      9.89 o 
  -8   4  10       64.60       60.79     24.58 o 
  -7   4  10       30.13        6.80     24.18 o 
  -6   4  10      458.76      421.00     43.86 o 
  -5   4  10       34.95       27.04     22.27 o 
  -4   4  10      133.76      138.60     23.95 o 
  -3   4  10       16.57        3.72     14.18 o 
  -2   4  10      648.51      677.44     39.29 o 
  -1   4  10      251.43      256.70     23.86 o 
   0   4  10     1541.01     1600.29     37.14 o 
   1   4  10      999.94     1060.90     50.42 o 
   2   4  10       60.14       26.21     15.86 o 
   3   4  10     1343.91     1351.88     69.28 o 
   4   4  10      413.87      456.31     25.04 o 
   5   4  10       57.43       71.82     19.92 o 
   6   4  10        0.21       14.05     14.20 o 
   7   4  10       56.86       17.54     16.65 o 
  -8   5  10        5.15       29.53     29.52 o 
  -7   5  10       13.05       21.34     18.29 o 
  -6   5  10       25.50       15.92     28.04 o 
  -5   5  10       61.66       63.46     25.89 o 
  -4   5  10      139.54      156.88     26.14 o 
  -3   5  10      376.27      378.50     29.30 o 
  -2   5  10       42.51       25.53     15.48 o 
  -1   5  10      399.39      415.78     28.54 o 
   0   5  10        1.55        3.14      8.69 o 
   1   5  10      178.01      184.14     14.30 o 
   2   5  10        0.05        0.00     13.00 o 
   3   5  10       64.20       35.42     17.00 o 
   4   5  10        8.76       44.21     15.88 o 
   5   5  10        6.69       38.34     15.60 o 
   6   5  10        0.01        0.60     15.41 o 
   7   5  10        2.23        8.99     12.59 o 
  -8   6  10       10.47       19.36     22.30 o 
  -7   6  10        0.16       22.19     22.19 o 
  -6   6  10       33.24        0.00     21.44 o 
  -5   6  10       23.06       73.40     21.34 o 
  -4   6  10       24.03       23.76     23.76 o 
  -3   6  10      131.58      115.10     19.09 o 
  -2   6  10        9.55        8.18     11.44 o 
  -1   6  10        5.64       34.42     11.48 o 
   0   6  10      840.27      948.19     42.40 o 
   1   6  10        5.43        8.00     12.00 o 
   2   6  10       91.05       39.61     19.04 o 
   3   6  10       87.57       77.64     14.05 o 
   4   6  10        0.03       33.53     17.83 o 
   5   6  10        6.12        5.31     16.62 o 
   6   6  10        4.48       15.04     17.93 o 
   7   6  10        1.27        9.04     12.66 o 
  -7   7  10       13.49       20.22     20.22 o 
  -6   7  10       91.46      121.88     31.27 o 
  -5   7  10        6.32        2.94     17.01 o 
  -4   7  10      468.96      511.02     41.37 o 
  -3   7  10       26.28       29.96     15.40 o 
  -2   7  10      309.21      252.79     26.39 o 
  -1   7  10       19.60       27.21     19.76 o 
   0   7  10       15.29       17.71     17.71 o 
   1   7  10        4.83        0.58     23.56 o 
   2   7  10       18.83        4.95     16.01 o 
   3   7  10       13.78       19.31     20.07 o 
   4   7  10       35.30       20.69     19.21 o 
   5   7  10        0.36       18.41     18.41 o 
   6   7  10        0.27       16.46     16.46 o 
   7   7  10        0.32       12.72     12.72 o 
  -7   8  10       56.91       44.91     25.66 o 
  -6   8  10      145.57      186.68     33.52 o 
  -5   8  10       45.03       25.73     20.74 o 
  -4   8  10       54.86       35.18     18.02 o 
  -3   8  10      282.41      269.37     27.71 o 
  -2   8  10        0.53        0.67     21.79 o 
  -1   8  10       65.35       56.75     18.63 o 
   0   8  10      239.80      252.05     21.30 o 
   1   8  10      516.17      502.87     41.91 o 
   2   8  10      228.29      180.55     27.46 o 
   3   8  10      301.35      253.62     31.20 o 
   4   8  10       13.29       22.05     22.05 o 
   5   8  10       22.27       26.46     26.46 o 
   6   8  10       26.07       19.03     19.03 o 
   7   8  10        9.21        9.53     15.43 o 
  -7   9  10      100.90      113.44     27.79 o 
  -6   9  10       34.88        6.40     22.02 o 
  -5   9  10      247.50      250.22     38.92 o 
  -4   9  10       27.23       36.10     29.39 o 
  -3   9  10       53.86       28.43     21.54 o 
  -2   9  10        4.18       21.06     15.79 o 
  -1   9  10       31.56       46.79     19.79 o 
   0   9  10        8.34       10.53     21.48 o 
   1   9  10      135.11      146.11     26.69 o 
   2   9  10        0.33        5.11     17.88 o 
   3   9  10       12.31       22.89     22.89 o 
   4   9  10       49.65       58.76     24.75 o 
   5   9  10        3.75       23.90     21.79 o 
   6   9  10        3.79       34.48     17.83 o 
   7   9  10        1.58       19.67     19.67 o 
  -7  10  10       13.77       18.45     18.45 o 
  -6  10  10       23.69       24.89     14.97 o 
  -5  10  10        0.91        1.41     19.46 o 
  -4  10  10       60.94       12.13     23.45 o 
  -3  10  10       36.27       41.37     14.35 o 
  -2  10  10        1.54        5.22     13.92 o 
  -1  10  10      656.43      795.72     54.79 o 
   0  10  10       35.26       28.86     17.29 o 
   1  10  10      474.30      549.78     51.67 o 
   2  10  10        0.01        5.99     18.82 o 
   3  10  10      119.75       95.21     27.91 o 
   4  10  10       10.52       27.05     27.05 o 
   5  10  10       14.47       12.72     16.03 o 
   6  10  10        2.99       35.01     18.67 o 
  -6  11  10        9.45       34.67     16.45 o 
  -5  11  10        0.49       14.40     12.52 o 
  -4  11  10       33.23       55.31     22.28 o 
  -3  11  10      149.70      132.15     28.55 o 
  -2  11  10      117.67       70.58     32.31 o 
  -1  11  10      235.76      234.91     38.85 o 
   0  11  10       14.96       14.80     15.15 o 
   1  11  10       16.06       47.32     19.28 o 
   2  11  10       27.76       65.83     21.94 o 
   3  11  10      254.22      254.64     32.33 o 
   4  11  10        5.07       25.76     22.72 o 
   5  11  10      108.44      126.70     26.42 o 
   6  11  10       42.87       46.98     20.70 o 
  -6  12  10        4.02       14.60     14.60 o 
  -5  12  10        6.34       12.08     16.53 o 
  -4  12  10       27.57       30.94     16.54 o 
  -3  12  10       23.10       30.33     18.67 o 
  -2  12  10      104.01       80.47     23.78 o 
  -1  12  10      559.05      495.62     48.79 o 
   0  12  10       82.00       69.99     24.83 o 
   1  12  10      519.89      545.36     38.12 o 
   2  12  10        1.43       12.25     21.23 o 
   3  12  10       76.81      102.19     21.84 o 
   4  12  10       37.29       64.61     21.78 o 
   5  12  10        0.05       19.27     19.27 o 
   6  12  10        2.49        5.73     15.64 o 
  -6  13  10        1.84       16.34     16.34 o 
  -5  13  10        7.89       28.06     10.88 o 
  -4  13  10       15.64       15.28     15.28 o 
  -3  13  10       36.82       23.40     23.40 o 
  -2  13  10        5.85        0.00     21.06 o 
  -1  13  10        9.83       44.18     22.09 o 
   0  13  10       18.26       12.20     19.23 o 
   1  13  10        0.05       27.35     27.35 o 
   2  13  10        4.11       19.38     19.38 o 
   3  13  10        6.78        0.00     19.90 o 
   4  13  10        2.12       19.02     16.31 o 
   5  13  10        8.24       11.07     15.40 o 
  -5  14  10        0.70        0.00     15.19 o 
  -4  14  10       40.78       22.34     22.34 o 
  -3  14  10        7.97       20.32     20.32 o 
  -2  14  10        3.08       24.87     16.82 o 
  -1  14  10       15.34       16.95     16.95 o 
   0  14  10      135.94      144.61     28.83 o 
   1  14  10       12.60        6.00     21.00 o 
   2  14  10       46.16       49.73     25.23 o 
   3  14  10        0.28        6.13     15.65 o 
   4  14  10        0.24       24.79     20.45 o 
   5  14  10        0.85        5.83     15.91 o 
  -5  15  10       12.37        0.00     10.52 o 
  -4  15  10       40.64       49.01     16.70 o 
  -3  15  10        2.98       17.28     20.36 o 
  -2  15  10      100.52      142.71     24.29 o 
  -1  15  10       10.15       25.70     25.70 o 
   0  15  10        9.72       12.81     10.07 o 
   1  15  10       53.23       19.90     19.90 o 
   2  15  10        2.74       19.68     19.68 o 
   3  15  10        9.92       16.56     16.56 o 
   4  15  10        1.06       11.54     12.09 o 
  -4  16  10        0.84       15.96     15.96 o 
  -3  16  10        4.26       15.97     15.97 o 
  -2  16  10        1.34       18.94     18.94 o 
  -1  16  10        0.13        0.00     15.60 o 
   0  16  10        1.76       29.33     30.19 o 
   1  16  10        0.26       20.90     20.90 o 
   2  16  10        1.01        5.82     19.22 o 
   3  16  10        1.56        0.77     10.20 o 
  -3  17  10        0.00       16.30     16.30 o 
  -2  17  10        0.04       21.08     21.08 o 
  -1  17  10        1.37       29.50     16.20 o 
   0  17  10        1.66        7.31      9.90 o 
   1  17  10        0.00       22.01     18.25 o 
   2  17  10        3.46       10.56     15.09 o 
  -1  18  10        1.09       15.52     15.52 o 
   0  18  10        3.46       10.52     10.52 o 
   1  18  10        0.18       20.00     16.36 o 
  -8   1  11       65.35       23.96     14.74 o 
  -7   1  11       21.59       66.14     16.53 o 
  -6   1  11      122.14      146.51     26.82 o 
  -5   1  11       53.56       51.44     17.62 o 
  -4   1  11        0.51       15.87     15.87 o 
  -3   1  11      425.87      490.86     33.63 o 
  -2   1  11      480.09      522.07     33.77 o 
  -1   1  11      177.41      195.29     18.26 o 
   0   1  11     1475.30     1569.26    133.89 o 
   1   1  11     1179.92     1096.55     53.62 o 
   2   1  11      508.34      427.12     34.39 o 
   3   1  11       13.46       24.77     15.48 o 
   4   1  11       55.32       71.18     18.37 o 
   5   1  11       46.92       56.92     15.85 o 
   6   1  11       21.14       10.69     16.34 o 
   7   1  11       10.23        0.00     16.23 o 
  -8   2  11       20.10       53.38     21.04 o 
  -7   2  11       51.20       16.32     25.38 o 
  -6   2  11      135.22      118.54     25.83 o 
  -5   2  11     1049.15     1075.45     64.45 o 
  -4   2  11       57.70       65.24     23.14 o 
  -3   2  11      889.96      982.34     37.55 o 
  -2   2  11      748.10      875.86     43.86 o 
  -1   2  11      477.03      445.43     12.29 o 
   0   2  11       88.93       45.87     35.26 o 
   1   2  11     1205.38     1029.12     49.61 o 
   2   2  11      262.02      242.59     25.53 o 
   3   2  11        2.29       12.87     12.87 o 
   4   2  11      176.54      217.35     26.10 o 
   5   2  11       30.34       33.83     13.93 o 
   6   2  11       38.11       34.07     13.86 o 
   7   2  11        2.01       35.02     15.71 o 
  -8   3  11        7.86       29.91     18.05 o 
  -7   3  11       11.39       48.14     17.81 o 
  -6   3  11      312.68      351.55     42.44 o 
  -5   3  11       38.57       19.53     23.14 o 
  -4   3  11      946.56     1075.26     59.06 o 
  -3   3  11      114.11      148.23     22.67 o 
  -2   3  11        1.07        6.27     11.85 o 
  -1   3  11     1844.24     1844.83     74.32 o 
   0   3  11     1260.86     1277.54     79.85 o 
   1   3  11     1718.29     1591.21     70.96 o 
   2   3  11      467.40      485.47     21.45 o 
   3   3  11       35.90       57.97     15.18 o 
   4   3  11        8.89       17.59     16.24 o 
   5   3  11      235.07      271.16     29.14 o 
   6   3  11       27.71        9.34     14.83 o 
   7   3  11        0.11       25.06     17.84 o 
  -8   4  11        0.87       18.90     22.44 o 
  -7   4  11        0.02       19.69     18.98 o 
  -6   4  11        0.23        0.00     27.26 o 
  -5   4  11        6.94       21.56     21.56 o 
  -4   4  11        0.01       41.84     19.01 o 
  -3   4  11        5.83       31.99     14.88 o 
  -2   4  11       13.40        3.65     10.96 o 
  -1   4  11       17.54       13.83     17.47 o 
   0   4  11        1.68       11.47     11.47 o 
   1   4  11      126.49      150.47     23.15 o 
   2   4  11        2.69       16.13     16.13 o 
   3   4  11      451.38      463.19     37.98 o 
   4   4  11        6.80        0.00     12.73 o 
   5   4  11      104.28      145.87     21.82 o 
   6   4  11        9.69       32.79     15.06 o 
   7   4  11       12.65       41.33     14.06 o 
  -8   5  11        6.83       19.37     18.78 o 
  -7   5  11       47.20       41.08     23.06 o 
  -6   5  11      110.71      123.34     30.05 o 
  -5   5  11       12.06       34.92     17.86 o 
  -4   5  11       42.03       53.04     14.49 o 
  -3   5  11      122.99      105.62     18.13 o 
  -2   5  11      341.99      396.73     29.45 o 
  -1   5  11      238.75      218.10     21.66 o 
   0   5  11      743.83      768.47     79.47 o 
   1   5  11     1303.78     1205.84     62.43 o 
   2   5  11      207.05      225.09     21.12 o 
   3   5  11      438.08      446.03     35.39 o 
   4   5  11       10.04       11.90     10.20 o 
   5   5  11       41.34       38.87     14.41 o 
   6   5  11        6.05       18.79     15.57 o 
   7   5  11        3.16       20.89     11.47 o 
  -7   6  11       16.55       54.72     28.43 o 
  -6   6  11       12.00       13.61     26.41 o 
  -5   6  11      104.76       87.07     26.79 o 
  -4   6  11      252.44      263.09     35.29 o 
  -3   6  11        2.23       38.97     15.75 o 
  -2   6  11      578.98      637.62     43.43 o 
  -1   6  11       27.41       46.00     19.72 o 
   0   6  11       13.07       14.67      9.48 o 
   1   6  11        9.69       11.27     11.27 o 
   2   6  11       54.48       38.23     17.59 o 
   3   6  11      102.44       68.42     19.13 o 
   4   6  11        7.00       34.28     15.39 o 
   5   6  11       46.02       17.25     17.25 o 
   6   6  11        0.62        4.89     12.46 o 
   7   6  11        0.01       14.76     14.76 o 
  -7   7  11       23.27       13.57     25.08 o 
  -6   7  11        0.00       21.40     20.45 o 
  -5   7  11      150.05      207.03     27.78 o 
  -4   7  11      139.54      140.92     29.22 o 
  -3   7  11        0.57        3.47     14.60 o 
  -2   7  11       40.44       53.09     14.56 o 
  -1   7  11        9.10       23.32     12.09 o 
   0   7  11        4.59       14.16     18.57 o 
   1   7  11      232.71      250.62     24.55 o 
   2   7  11       60.17       47.31     20.85 o 
   3   7  11       26.19       14.56     19.92 o 
   4   7  11       65.06       20.24     20.24 o 
   5   7  11        0.87        5.23     18.31 o 
   6   7  11       10.97       15.39     16.49 o 
   7   7  11        0.34       13.15     14.38 o 
  -7   8  11        0.50       32.06     19.49 o 
  -6   8  11       75.02       61.00     26.36 o 
  -5   8  11        1.44       52.88     23.13 o 
  -4   8  11      805.00      803.65     59.37 o 
  -3   8  11        0.00       22.70     21.82 o 
  -2   8  11      582.34      462.86     43.99 o 
  -1   8  11      216.03      188.59     25.03 o 
   0   8  11        8.34       13.24     12.87 o 
   1   8  11      406.01      495.69     42.19 o 
   2   8  11       22.24       18.17     26.65 o 
   3   8  11       10.35        5.55     20.62 o 
   4   8  11        7.92        5.95     15.61 o 
   5   8  11        4.67       19.35     19.35 o 
   6   8  11        0.05       16.11     11.67 o 
   7   8  11        0.02       13.52     13.52 o 
  -7   9  11       65.01       18.20     22.75 o 
  -6   9  11        9.78       26.79     26.79 o 
  -5   9  11       99.08       92.91     23.82 o 
  -4   9  11      109.90      119.94     35.48 o 
  -3   9  11       93.52       93.89     26.12 o 
  -2   9  11        7.11        5.33     20.43 o 
  -1   9  11       65.33       44.55     24.55 o 
   0   9  11      332.55      306.55     27.54 o 
   1   9  11      461.51      528.41     44.86 o 
   2   9  11      293.04      224.28     38.38 o 
   3   9  11      355.24      379.73     42.97 o 
   4   9  11        1.03       24.18     22.68 o 
   5   9  11       57.04       89.61     20.21 o 
   6   9  11       11.02        5.55     15.55 o 
  -7  10  11        1.23       27.67     20.13 o 
  -6  10  11       21.88       23.91     23.91 o 
  -5  10  11       82.39       12.73     29.96 o 
  -4  10  11       13.04       27.69     27.69 o 
  -3  10  11       73.87       86.27     20.50 o 
  -2  10  11       27.93       65.24     22.04 o 
  -1  10  11       14.26       18.18     20.89 o 
   0  10  11       19.93       14.70     17.91 o 
   1  10  11        2.38       17.98     20.68 o 
   2  10  11       54.19       48.02     24.01 o 
   3  10  11        0.60       18.73     20.36 o 
   4  10  11       52.41       87.69     24.20 o 
   5  10  11       27.85        6.02     22.06 o 
   6  10  11        0.42       20.03     19.05 o 
  -6  11  11        0.90       11.63     16.86 o 
  -5  11  11        1.35       22.90     22.90 o 
  -4  11  11        2.39       13.13     22.39 o 
  -3  11  11       31.85       27.18     27.18 o 
  -2  11  11      191.38      148.89     28.40 o 
  -1  11  11        0.29       25.00     26.78 o 
   0  11  11      131.81      106.74     28.66 o 
   1  11  11        5.80       23.87     23.87 o 
   2  11  11        3.32       20.30     20.30 o 
   3  11  11        1.03       19.26     22.46 o 
   4  11  11       11.12       32.59     25.19 o 
   5  11  11        4.13       31.18     21.43 o 
   6  11  11        1.69        5.73     15.64 o 
  -6  12  11        2.30        0.00     15.37 o 
  -5  12  11       19.70        6.32     15.17 o 
  -4  12  11       12.61       18.00     18.00 o 
  -3  12  11        0.38       38.33     17.99 o 
  -2  12  11        0.58       24.80     24.80 o 
  -1  12  11      113.23      123.46     30.19 o 
   0  12  11        4.83        2.81     33.01 o 
   1  12  11       15.93       70.77     27.29 o 
   2  12  11        3.60       20.89     18.79 o 
   3  12  11       29.21        0.00     24.75 o 
   4  12  11        2.89       39.03     24.12 o 
   5  12  11       14.37        6.15     22.14 o 
  -5  13  11        2.49       11.30     16.38 o 
  -4  13  11        1.73       18.50     19.82 o 
  -3  13  11        4.22       12.43     19.00 o 
  -2  13  11        7.86       25.81     19.54 o 
  -1  13  11        5.94       20.74     19.69 o 
   0  13  11       95.46      126.37     36.76 o 
   1  13  11       68.14       12.91     29.86 o 
   2  13  11      143.12      136.89     32.49 o 
   3  13  11       28.45       19.68     22.59 o 
   4  13  11        8.86        6.63     17.89 o 
   5  13  11        2.74       17.55     17.55 o 
  -5  14  11       11.71       17.80     17.80 o 
  -4  14  11        1.91       16.67     16.67 o 
  -3  14  11       17.11       18.81     25.53 o 
  -2  14  11       69.63       32.00     19.65 o 
  -1  14  11        1.82       20.71     20.71 o 
   0  14  11        7.81       30.63     30.03 o 
   1  14  11       30.38       33.32     23.96 o 
   2  14  11        6.54        0.00     22.91 o 
   3  14  11        9.37       22.79     22.79 o 
   4  14  11        0.84       18.67     19.86 o 
  -4  15  11        0.96       43.58     17.85 o 
  -3  15  11        1.65        6.06     19.98 o 
  -2  15  11        8.31       22.60     22.60 o 
  -1  15  11        8.20       16.90     16.90 o 
   0  15  11        1.85        6.39     38.27 o 
   1  15  11        0.25       21.08     21.08 o 
   2  15  11        0.13        0.58     13.60 o 
   3  15  11        5.57       23.99     16.20 o 
   4  15  11        0.00        0.22     12.19 o 
  -4  16  11        8.70       34.77     14.45 o 
  -3  16  11        3.35       17.62     17.62 o 
  -2  16  11       11.07        5.95     20.23 o 
  -1  16  11        0.00       18.37     18.37 o 
   0  16  11        0.28        3.73     48.88 o 
   1  16  11        0.28        6.04     12.07 o 
   2  16  11        3.03       46.17     20.51 o 
   3  16  11        0.12       16.16     16.16 o 
  -2  17  11        8.60       44.12     14.54 o 
  -1  17  11        0.00        5.57     11.69 o 
   0  17  11        8.98        2.60     39.72 o 
   1  17  11       12.33       48.97     16.67 o 
   2  17  11        0.45       16.06     11.68 o 
   0  18  11        1.31       22.62     25.39 o 
  -8   0  12       83.60       93.42     18.51 o 
  -7   0  12       78.79       93.36     31.52 o 
  -6   0  12      500.39      544.44     55.30 o 
  -5   0  12        3.88       21.61     21.61 o 
  -4   0  12      346.53      337.67     40.35 o 
  -3   0  12      560.93      521.21     40.94 o 
  -2   0  12        1.95        7.82     11.73 o 
  -1   0  12      108.46       79.54     14.32 o 
   0   0  12      577.22      526.16     24.97 o 
   1   0  12     1093.39     1229.20     61.77 o 
   2   0  12     1742.01     1613.22     81.89 o 
   3   0  12      389.23      481.25     30.79 o 
   4   0  12       74.82       51.76     28.95 o 
   5   0  12       16.03        6.47     16.98 o 
   6   0  12       81.56       78.22     22.84 o 
   7   0  12       24.96       31.95     17.03 o 
  -8   1  12       11.75        4.72     16.33 o 
  -7   1  12       39.24       20.45     21.01 o 
  -6   1  12        1.35       20.04     20.04 o 
  -5   1  12      517.79      593.08     46.43 o 
  -4   1  12       11.23        8.71     15.25 o 
  -3   1  12      350.64      374.15     31.23 o 
  -2   1  12       21.92       15.31     10.82 o 
  -1   1  12       14.02       10.19     10.19 o 
   0   1  12      151.63      195.64     34.51 o 
   1   1  12       92.12       94.96     14.38 o 
   2   1  12      177.84      242.46     25.60 o 
   3   1  12       40.66       23.15     17.56 o 
   4   1  12        4.92        5.43     13.95 o 
   5   1  12        0.05       10.72     15.01 o 
   6   1  12        0.69       10.37     17.08 o 
   7   1  12        2.60       13.95     12.09 o 
  -8   2  12        9.36        0.00     15.28 o 
  -7   2  12        9.34       15.93     15.37 o 
  -6   2  12        3.67        0.00     18.64 o 
  -5   2  12       72.91       47.97     23.31 o 
  -4   2  12       76.12      120.81     20.37 o 
  -3   2  12        0.60       11.24     13.34 o 
  -2   2  12      367.55      415.94     30.01 o 
  -1   2  12        0.50       13.31     13.31 o 
   0   2  12      344.36      374.71     20.66 o 
   1   2  12      464.92      454.08     31.16 o 
   2   2  12      243.32      226.22     25.06 o 
   3   2  12      330.29      273.14     29.28 o 
   4   2  12        7.42       19.17     19.17 o 
   5   2  12        8.83        5.22     18.94 o 
   6   2  12       14.55       13.07     16.11 o 
   7   2  12       15.92       16.38     16.38 o 
  -8   3  12        4.37       38.46     15.69 o 
  -7   3  12        6.70       19.58     19.58 o 
  -6   3  12        0.01       20.26     20.26 o 
  -5   3  12       30.62       65.66     24.01 o 
  -4   3  12        0.91       13.57     17.85 o 
  -3   3  12      228.43      236.48     23.43 o 
  -2   3  12       63.03       39.43     11.27 o 
  -1   3  12      263.56      256.07     19.75 o 
   0   3  12      484.91      446.90     68.10 o 
   1   3  12        0.51        3.62     11.62 o 
   2   3  12       12.85       13.51     13.51 o 
   3   3  12       12.97       16.10     16.10 o 
   4   3  12      124.51      140.96     27.65 o 
   5   3  12      156.36      114.98     22.87 o 
   6   3  12        3.88        0.00     14.64 o 
   7   3  12       42.14       36.10     14.51 o 
  -8   4  12       23.26       13.90     13.90 o 
  -7   4  12        4.08       20.25     20.25 o 
  -6   4  12      402.30      420.12     48.92 o 
  -5   4  12        0.01        5.22     19.40 o 
  -4   4  12      642.16      758.48     50.91 o 
  -3   4  12        0.31       16.29     16.29 o 
  -2   4  12       74.92       68.84     15.38 o 
  -1   4  12       24.91       12.45     12.45 o 
   0   4  12      822.37      821.86     32.15 o 
   1   4  12       18.90        7.38     12.55 o 
   2   4  12      344.99      317.18     27.80 o 
   3   4  12       94.68      103.11     22.89 o 
   4   4  12       18.00       31.80     11.26 o 
   5   4  12       14.85        7.07     13.86 o 
   6   4  12        0.02        4.56     16.21 o 
   7   4  12        1.28        3.77     10.94 o 
  -7   5  12        0.67       39.21     20.96 o 
  -6   5  12      160.17      102.64     31.70 o 
  -5   5  12        9.79       17.32     22.04 o 
  -4   5  12      550.22      684.80     51.40 o 
  -3   5  12       12.88       32.83     15.64 o 
  -2   5  12      204.91      269.07     24.75 o 
  -1   5  12      191.38      155.43     21.66 o 
   0   5  12       76.66       65.70     34.20 o 
   1   5  12       10.74        8.46     11.53 o 
   2   5  12       22.09        0.00     18.33 o 
   3   5  12       62.28       66.30     15.52 o 
   4   5  12        5.69       23.35     12.67 o 
   5   5  12        9.62        4.81     13.84 o 
   6   5  12        3.62        9.04     15.06 o 
   7   5  12        3.42       15.56     12.96 o 
  -7   6  12       62.14       53.99     27.67 o 
  -6   6  12        0.08       53.93     22.34 o 
  -5   6  12       59.60       37.53     26.10 o 
  -4   6  12      131.20      113.34     30.60 o 
  -3   6  12       93.07      121.78     24.68 o 
  -2   6  12        2.68       15.51     15.51 o 
  -1   6  12      180.06      235.06     23.75 o 
   0   6  12      115.29      111.45     31.24 o 
   1   6  12        0.15        1.62     14.54 o 
   2   6  12        7.35       45.11     16.82 o 
   3   6  12       18.21        9.48     16.76 o 
   4   6  12       10.65        0.00     14.32 o 
   5   6  12       31.24       30.50     12.20 o 
   6   6  12        0.88       33.26     13.61 o 
   7   6  12        5.21       13.25     13.25 o 
  -7   7  12       20.48       33.16     18.21 o 
  -6   7  12        0.03       25.97     25.97 o 
  -5   7  12       64.33       79.25     26.42 o 
  -4   7  12      125.05      155.35     34.85 o 
  -3   7  12       26.52        0.00     19.65 o 
  -2   7  12      744.07      746.10     52.99 o 
  -1   7  12        8.49        5.34     15.49 o 
   0   7  12      302.84      357.77     17.07 o 
   1   7  12      161.52      118.50     22.86 o 
   2   7  12       54.97       64.66     24.75 o 
   3   7  12       19.57       10.58     15.87 o 
   4   7  12       56.24       26.66     26.66 o 
   5   7  12       26.74       16.17     15.55 o 
   6   7  12        0.14       11.70     11.70 o 
   7   7  12        4.90       28.23     12.83 o 
  -7   8  12        0.86        0.08     15.19 o 
  -6   8  12       35.16       27.97     27.97 o 
  -5   8  12       12.94       22.83     22.83 o 
  -4   8  12        3.11       25.64     29.07 o 
  -3   8  12       10.84        6.10     18.31 o 
  -2   8  12        4.13       16.73     16.73 o 
  -1   8  12        8.80        5.36     22.31 o 
   0   8  12        0.37        6.15     27.39 o 
   1   8  12       56.68       37.73     18.43 o 
   2   8  12      112.03      148.97     29.78 o 
   3   8  12      249.84      212.19     35.11 o 
   4   8  12       10.21       17.28     24.48 o 
   5   8  12       64.13       84.17     22.15 o 
   6   8  12       15.84        5.12     17.42 o 
  -7   9  12        3.46       12.13     18.75 o 
  -6   9  12        8.73       24.35     22.82 o 
  -5   9  12       29.72       26.75     26.75 o 
  -4   9  12       49.61        6.73     26.10 o 
  -3   9  12        3.82        6.10     19.19 o 
  -2   9  12      286.67      232.48     34.74 o 
  -1   9  12      277.54      332.80     36.37 o 
   0   9  12        2.86        0.15     32.66 o 
   1   9  12       24.64       11.65     17.01 o 
   2   9  12       10.41       11.84     19.45 o 
   3   9  12       19.27       47.76     19.11 o 
   4   9  12       16.08       21.19     21.19 o 
   5   9  12        1.00       20.40     20.40 o 
   6   9  12        4.07        0.00     16.33 o 
  -6  10  12        4.08       19.03     20.94 o 
  -5  10  12       95.75       60.14     25.99 o 
  -4  10  12        4.38       13.01     24.38 o 
  -3  10  12       86.01       84.37     23.11 o 
  -2  10  12       54.09       87.72     17.70 o 
  -1  10  12       24.53       43.66     20.00 o 
   0  10  12       61.69       51.95     28.54 o 
   1  10  12       68.32       24.23     24.23 o 
   2  10  12        1.64       18.71     22.10 o 
   3  10  12       61.50       85.95     23.96 o 
   4  10  12        2.89       24.08     24.08 o 
   5  10  12        0.22       12.01     15.17 o 
   6  10  12        0.02       26.96     17.97 o 
  -6  11  12        1.57       11.95     18.22 o 
  -5  11  12       26.82       13.05     15.79 o 
  -4  11  12        7.39       20.01     19.24 o 
  -3  11  12        0.50       39.60     20.61 o 
  -2  11  12        1.07       32.78     19.84 o 
  -1  11  12       15.31       51.78     18.75 o 
   0  11  12       35.76        5.95     18.07 o 
   1  11  12       97.80      104.01     27.33 o 
   2  11  12       49.56       19.26     24.29 o 
   3  11  12      215.94      176.85     32.23 o 
   4  11  12        2.79       27.15     27.15 o 
   5  11  12       79.54       30.63     20.84 o 
  -6  12  12        1.72       19.97     19.97 o 
  -5  12  12        1.09        1.69     18.05 o 
  -4  12  12        4.12       20.74     20.74 o 
  -3  12  12       18.90       13.27     17.94 o 
  -2  12  12       77.74       28.09     28.09 o 
  -1  12  12      248.89      220.29     30.12 o 
   0  12  12      137.72       94.04     21.73 o 
   1  12  12      268.49      280.88     41.59 o 
   2  12  12       38.85        6.46     29.09 o 
   3  12  12       31.38       93.04     31.02 o 
   4  12  12        0.48        1.48     22.53 o 
   5  12  12        3.41       17.94     17.94 o 
  -5  13  12        2.60       20.44     20.44 o 
  -4  13  12        3.43       19.55     19.55 o 
  -3  13  12        3.91       13.06     26.83 o 
  -2  13  12       39.32       46.64     18.66 o 
  -1  13  12       18.08       20.36     21.99 o 
   0  13  12        0.37       33.82     13.81 o 
   1  13  12      115.86       60.81     30.41 o 
   2  13  12        9.40       53.36     23.62 o 
   3  13  12       50.70       99.47     29.13 o 
   4  13  12        4.66       31.78     19.71 o 
   5  13  12        1.88       11.66     17.49 o 
  -5  14  12        0.48       10.54     12.93 o 
  -4  14  12        9.46       17.46     12.81 o 
  -3  14  12        4.57        0.00     21.16 o 
  -2  14  12        0.62       12.91     17.94 o 
  -1  14  12       13.21       17.38     17.38 o 
   0  14  12       28.96        4.08     30.60 o 
   1  14  12        4.89        6.65     23.62 o 
   2  14  12       26.98       33.00     20.36 o 
   3  14  12       24.48       70.22     20.16 o 
   4  14  12        3.84       19.53     19.53 o 
  -4  15  12        2.88       15.75     15.75 o 
  -3  15  12        1.59        5.90     14.75 o 
  -2  15  12       29.29       50.00     22.08 o 
  -1  15  12        0.00        6.19     16.51 o 
   0  15  12        8.72       10.97     22.97 o 
   1  15  12        9.26        6.00     19.31 o 
   2  15  12        3.05        0.00     17.65 o 
   3  15  12       10.36       18.49     18.49 o 
  -3  16  12        5.13       17.97     17.97 o 
  -2  16  12        2.20       11.49     19.52 o 
  -1  16  12        2.88       19.58     19.58 o 
   0  16  12       14.25       49.20     14.72 o 
   1  16  12        1.78       20.60     18.14 o 
   2  16  12        9.72       17.04     17.04 o 
   3  16  12       17.31       10.93     16.91 o 
  -2  17  12        3.67        5.43     13.33 o 
  -1  17  12        0.86       20.68     20.68 o 
   0  17  12        1.93       13.58     44.65 o 
   1  17  12        0.04       15.97     11.98 o 
  -8   1  13       21.67       16.52     16.52 o 
  -7   1  13       22.76       30.44     23.49 o 
  -6   1  13      150.49      100.89     28.56 o 
  -5   1  13       23.48       55.82     20.23 o 
  -4   1  13      426.07      486.32     37.80 o 
  -3   1  13      259.50      261.71     28.67 o 
  -2   1  13       32.53       54.65     11.08 o 
  -1   1  13      432.61      386.22     30.88 o 
   0   1  13      671.78      526.35     85.84 o 
   1   1  13      136.08      142.93     25.32 o 
   2   1  13      603.08      617.07     45.15 o 
   3   1  13      551.05      673.39     49.28 o 
   4   1  13      177.17      196.39     25.03 o 
   5   1  13       70.93       76.24     16.25 o 
   6   1  13        0.07       14.12     14.12 o 
   7   1  13        0.20        0.00     13.08 o 
  -8   2  13        0.07       23.23     14.35 o 
  -7   2  13       27.46       19.39     19.39 o 
  -6   2  13        0.72       15.58     15.58 o 
  -5   2  13       96.44       99.31     24.32 o 
  -4   2  13      130.72      105.07     25.92 o 
  -3   2  13      267.90      337.51     30.43 o 
  -2   2  13      161.81      158.89     19.86 o 
  -1   2  13      239.79      196.12     21.54 o 
   0   2  13       67.33       70.24     11.77 o 
   1   2  13      516.27      520.69     46.58 o 
   2   2  13        1.56        0.00     17.58 o 
   3   2  13       27.19       20.25     14.97 o 
   4   2  13       74.51       64.78     20.65 o 
   5   2  13       27.34        5.13     21.16 o 
   6   2  13       13.85       24.44     14.88 o 
   7   2  13       15.02        8.19     13.65 o 
  -7   3  13        1.40       20.81     21.09 o 
  -6   3  13       32.96       82.69     18.74 o 
  -5   3  13       23.74       51.65     24.80 o 
  -4   3  13      910.50      925.08     55.83 o 
  -3   3  13      131.32      176.82     20.59 o 
  -2   3  13      380.62      405.96     29.10 o 
  -1   3  13      331.57      266.82     24.33 o 
   0   3  13      655.52      573.71     31.97 o 
   1   3  13      122.33       95.94     21.74 o 
   2   3  13      147.85      134.31     19.71 o 
   3   3  13      188.82      134.77     26.24 o 
   4   3  13       22.59       21.01     18.12 o 
   5   3  13      128.14      133.07     24.04 o 
   6   3  13        9.73       32.19     13.37 o 
   7   3  13        3.62       12.96     12.96 o 
  -7   4  13        0.33       24.25     20.00 o 
  -6   4  13       22.19       59.45     24.59 o 
  -5   4  13       80.44       93.89     26.00 o 
  -4   4  13      230.55      223.55     33.09 o 
  -3   4  13       52.80       44.84     19.85 o 
  -2   4  13      587.92      591.71     42.47 o 
  -1   4  13       16.04        0.00     16.91 o 
   0   4  13      156.76      150.55     33.79 o 
   1   4  13      577.49      644.02     43.64 o 
   2   4  13        0.16        8.68     15.91 o 
   3   4  13      504.79      470.41     35.49 o 
   4   4  13        1.15       24.14     14.36 o 
   5   4  13       35.66        4.64     14.53 o 
   6   4  13        0.33        9.03     12.35 o 
   7   4  13        1.84       14.71     14.03 o 
  -7   5  13       30.51       37.81     23.32 o 
  -6   5  13        2.03       25.82     25.82 o 
  -5   5  13       10.23       17.47     26.60 o 
  -4   5  13      168.52      174.04     31.72 o 
  -3   5  13       11.02       14.67     20.86 o 
  -2   5  13       14.85       39.97     14.60 o 
  -1   5  13        0.03        8.48     13.11 o 
   0   5  13      316.81      378.39     22.73 o 
   1   5  13        2.91        8.52     13.94 o 
   2   5  13      121.62      103.12     25.78 o 
   3   5  13       34.06        4.91     18.93 o 
   4   5  13        0.25       14.33     16.94 o 
   5   5  13        2.34       16.69     16.68 o 
   6   5  13        0.84       14.45     14.45 o 
   7   5  13        4.12       10.96     10.96 o 
  -7   6  13        5.47        6.34     18.38 o 
  -6   6  13        3.35       19.87     19.87 o 
  -5   6  13      250.69      228.95     30.00 o 
  -4   6  13      141.93      148.02     33.19 o 
  -3   6  13      465.23      376.55     35.70 o 
  -2   6  13      638.05      756.46     59.09 o 
  -1   6  13       46.94       37.37     17.87 o 
   0   6  13      142.98      136.45     59.42 o 
   1   6  13      179.14      167.87     21.80 o 
   2   6  13       10.90       24.36     14.46 o 
   3   6  13       21.16       17.24     17.24 o 
   4   6  13       11.88       15.21     17.86 o 
   5   6  13       49.47       39.91     17.93 o 
   6   6  13        0.06       13.47     13.47 o 
  -7   7  13       52.72       51.74     23.40 o 
  -6   7  13       73.35       20.55     34.49 o 
  -5   7  13        2.09       13.65     20.86 o 
  -4   7  13      284.06      277.62     42.51 o 
  -3   7  13      282.99      333.19     33.74 o 
  -2   7  13       18.34       32.16     24.54 o 
  -1   7  13       32.41        5.12     18.75 o 
   0   7  13       55.13       34.70     23.82 o 
   1   7  13        0.71        0.00     13.46 o 
   2   7  13       10.23        5.53     15.00 o 
   3   7  13        0.30       21.46     14.06 o 
   4   7  13        7.72       16.23     17.59 o 
   5   7  13        4.73       13.66     13.48 o 
   6   7  13        0.55       16.77     16.77 o 
  -7   8  13        0.67       12.73     19.68 o 
  -6   8  13        0.54       28.45     28.45 o 
  -5   8  13        0.00       54.91     26.27 o 
  -4   8  13       23.97       65.63     23.56 o 
  -3   8  13        0.03       19.82     19.82 o 
  -2   8  13       64.41       48.82     27.92 o 
  -1   8  13       11.99       11.49     21.20 o 
   0   8  13        6.16       34.17     12.71 o 
   1   8  13       12.04       19.98     19.98 o 
   2   8  13       53.47       45.66     21.20 o 
   3   8  13        1.10       34.22     21.30 o 
   4   8  13       65.35       40.05     17.95 o 
   5   8  13        3.20       21.96     19.58 o 
   6   8  13        4.47        3.19     11.66 o 
  -6   9  13       26.88       22.80     22.80 o 
  -5   9  13       56.16       96.28     23.10 o 
  -4   9  13       35.00       60.65     26.58 o 
  -3   9  13       42.71       12.95     22.46 o 
  -2   9  13       58.47       81.30     23.86 o 
  -1   9  13      140.58      183.59     26.99 o 
   0   9  13       52.85       42.14     52.82 o 
   1   9  13       18.53        0.00     22.12 o 
   2   9  13        3.26       42.39     20.78 o 
   3   9  13      194.92      237.47     34.81 o 
   4   9  13        0.09       11.87     22.35 o 
   5   9  13       52.94        0.00     22.03 o 
   6   9  13        8.95       14.79     17.10 o 
  -6  10  13        9.00       19.71     19.71 o 
  -5  10  13       99.47       81.54     27.66 o 
  -4  10  13        2.03       27.30     24.89 o 
  -3  10  13      335.59      416.50     34.80 o 
  -2  10  13        3.78       21.94     21.94 o 
  -1  10  13       19.64       19.80     27.00 o 
   0  10  13       26.00       42.81     42.81 o 
   1  10  13      262.13      201.00     32.75 o 
   2  10  13       97.33       70.85     24.17 o 
   3  10  13        1.24       24.01     24.01 o 
   4  10  13       51.03       56.36     25.74 o 
   5  10  13       62.92       17.64     25.29 o 
  -6  11  13        4.92       12.12     19.29 o 
  -5  11  13        3.84       13.45     21.52 o 
  -4  11  13       38.77       54.65     24.29 o 
  -3  11  13        8.13       22.87     22.87 o 
  -2  11  13        0.52       24.80     24.80 o 
  -1  11  13        6.89       19.41     19.41 o 
   0  11  13      169.21      183.34     22.98 o 
   1  11  13        6.60        6.95     22.57 o 
   2  11  13       90.24       66.38     27.87 o 
   3  11  13       11.04       39.53     18.25 o 
   4  11  13        0.04       25.81     25.81 o 
   5  11  13        9.03       17.62     15.34 o 
  -5  12  13       30.07       18.21     18.21 o 
  -4  12  13        0.16        6.33     18.27 o 
  -3  12  13       27.27       13.86     23.10 o 
  -2  12  13        2.40       26.94     24.49 o 
  -1  12  13        7.00        6.78     22.91 o 
   0  12  13       31.84       43.43     28.25 o 
   1  12  13       11.93       55.04     28.36 o 
   2  12  13        1.26       20.49     22.07 o 
   3  12  13        3.49       21.15     21.15 o 
   4  12  13       40.88       38.17     20.05 o 
   5  12  13        7.86       18.16     18.16 o 
  -5  13  13        4.26        5.89     13.90 o 
  -4  13  13       25.55       43.94     15.92 o 
  -3  13  13       31.23       19.93     17.09 o 
  -2  13  13        1.75       13.75     16.81 o 
  -1  13  13       36.79       23.97     23.97 o 
   0  13  13       32.20       46.54     45.83 o 
   1  13  13       24.12        7.05     28.97 o 
   2  13  13       68.19       26.66     26.66 o 
   3  13  13       71.11       19.78     26.60 o 
   4  13  13        9.89       22.17     22.17 o 
  -4  14  13        1.20       18.61     18.61 o 
  -3  14  13        6.47        6.44     18.02 o 
  -2  14  13        4.61       13.30     18.91 o 
  -1  14  13        0.01        6.64     20.64 o 
   0  14  13        0.57        4.69     68.90 o 
   1  14  13        0.72       26.58     23.71 o 
   2  14  13        2.74       19.60     18.99 o 
   3  14  13        0.96       20.48     20.48 o 
   4  14  13        2.49       18.83     18.83 o 
  -4  15  13        0.18        0.18      9.23 o 
  -3  15  13        1.31       11.93     12.51 o 
  -2  15  13        0.93       16.32     16.32 o 
  -1  15  13        2.22       20.59     20.59 o 
   0  15  13        0.14        6.76     15.40 o 
   1  15  13        0.28       31.50     14.78 o 
   2  15  13        0.27        6.05     19.34 o 
   3  15  13        2.48        6.02     19.70 o 
  -3  16  13        5.36       16.12     17.58 o 
  -2  16  13        8.66        6.03     18.09 o 
  -1  16  13        0.19        5.84     16.94 o 
   0  16  13        3.18        4.48     36.47 o 
   1  16  13        0.00       23.48     15.66 o 
   2  16  13        0.48        0.14     15.13 o 
  -1  17  13       15.15        5.49     15.46 o 
   0  17  13        1.50        7.14     13.65 o 
  -7   0  14       82.81      103.50     21.03 o 
  -6   0  14      368.61      419.72     43.05 o 
  -5   0  14        3.79       34.40     22.43 o 
  -4   0  14      388.34      421.99     42.46 o 
  -3   0  14      697.66      834.33     38.64 o 
  -2   0  14      184.41      171.83     23.84 o 
  -1   0  14      751.21      720.82     60.71 o 
   0   0  14       55.22       54.18     13.64 o 
   1   0  14        4.09       22.37     22.37 o 
   2   0  14      704.21      793.34     60.59 o 
   3   0  14       94.97       98.11     24.90 o 
   4   0  14      248.16      269.82     39.31 o 
   5   0  14       42.66       52.90     25.27 o 
   6   0  14       19.36       12.23     19.31 o 
   7   0  14        7.10       14.65     13.53 o 
  -7   1  14        3.29       19.42     19.42 o 
  -6   1  14        4.04       17.28     17.28 o 
  -5   1  14       25.10       31.09     24.71 o 
  -4   1  14      115.57       93.33     18.81 o 
  -3   1  14       71.44       36.29     20.74 o 
  -2   1  14      119.20      115.21     20.34 o 
  -1   1  14        8.36       25.60     16.29 o 
   0   1  14       79.39       57.53     10.06 o 
   1   1  14      414.32      510.14     47.10 o 
   2   1  14       41.16       83.57     17.41 o 
   3   1  14       76.25       33.65     25.24 o 
   4   1  14        9.10       17.29     24.37 o 
   5   1  14        0.18       40.24     18.74 o 
   6   1  14        5.48        0.00     19.15 o 
   7   1  14        0.00        0.12     13.74 o 
  -7   2  14        3.40       14.75     14.75 o 
  -6   2  14       13.58       52.95     16.25 o 
  -5   2  14      118.01      148.36     24.50 o 
  -4   2  14       11.76       14.60     15.29 o 
  -3   2  14      198.87      163.23     29.81 o 
  -2   2  14       49.48       74.03     17.97 o 
  -1   2  14        1.47       13.95     13.95 o 
   0   2  14       32.98       52.43     10.58 o 
   1   2  14       12.37        8.92     12.97 o 
   2   2  14       23.70       48.26     15.82 o 
   3   2  14      117.37      122.05     24.41 o 
   4   2  14        1.07        1.67     15.65 o 
   5   2  14        0.38        5.01     16.28 o 
   6   2  14        0.00       16.17     16.17 o 
   7   2  14       23.79       39.08     14.34 o 
  -7   3  14       38.12       58.94     16.99 o 
  -6   3  14       23.02       16.66     17.89 o 
  -5   3  14        0.18        0.00     16.08 o 
  -4   3  14      134.98      153.60     23.69 o 
  -3   3  14      405.94      420.28     32.55 o 
  -2   3  14       13.34       24.97     12.84 o 
  -1   3  14      181.09      194.80     18.11 o 
   0   3  14      207.00      177.08     19.31 o 
   1   3  14      111.11      115.25     23.20 o 
   2   3  14      172.29      175.00     24.67 o 
   3   3  14        4.92       14.33     17.91 o 
   4   3  14       75.96      125.65     19.28 o 
   5   3  14       98.03       84.42     22.71 o 
   6   3  14       16.08        8.86     13.53 o 
   7   3  14       19.11       10.80     11.78 o 
  -7   4  14       23.53       28.60     13.46 o 
  -6   4  14        6.71       29.13     16.18 o 
  -5   4  14        2.90        0.00     17.42 o 
  -4   4  14       31.99       25.90     22.31 o 
  -3   4  14        2.33        4.37     15.99 o 
  -2   4  14       17.24       30.65     10.94 o 
  -1   4  14        9.60       21.38     14.00 o 
   0   4  14      276.39      300.64     16.81 o 
   1   4  14       45.05       36.00     19.15 o 
   2   4  14      489.79      523.14     39.57 o 
   3   4  14        3.72        8.57     13.92 o 
   4   4  14       27.70        0.00     14.10 o 
   5   4  14       35.28       19.50     14.48 o 
   6   4  14        3.73       18.60     18.60 o 
  -7   5  14        1.24       18.09     19.84 o 
  -6   5  14       90.72       87.44     28.47 o 
  -5   5  14       31.93       71.58     22.64 o 
  -4   5  14      337.05      248.53     38.40 o 
  -3   5  14        7.44       20.50     18.23 o 
  -2   5  14      156.70       76.06     28.14 o 
  -1   5  14       46.83       13.78     13.78 o 
   0   5  14       19.39        7.03     25.74 o 
   1   5  14        8.56       14.02     14.02 o 
   2   5  14        0.75        9.59     14.75 o 
   3   5  14       34.41       19.43     20.13 o 
   4   5  14        7.10       24.72     15.21 o 
   5   5  14        3.44       14.75     14.75 o 
   6   5  14        1.33       14.19     14.19 o 
  -7   6  14        4.65       12.37     18.86 o 
  -6   6  14        4.63        0.00     16.73 o 
  -5   6  14       34.54       50.82     18.96 o 
  -4   6  14       45.25       57.43     25.16 o 
  -3   6  14       41.89       71.57     26.24 o 
  -2   6  14        5.82       23.12     23.12 o 
  -1   6  14        0.00        0.77     15.23 o 
   0   6  14      164.72      181.73     45.59 o 
   1   6  14       12.77       35.33     12.85 o 
   2   6  14       45.94       51.32     13.59 o 
   3   6  14       11.07       17.61     17.61 o 
   4   6  14        0.00       14.03     14.03 o 
   5   6  14       24.57       14.71     17.43 o 
   6   6  14        1.65        8.49     11.03 o 
  -7   7  14        9.00       20.91     17.26 o 
  -6   7  14        0.17        0.36     16.05 o 
  -5   7  14       46.46       22.41     22.41 o 
  -4   7  14      123.45       69.71     30.80 o 
  -3   7  14      136.30      130.47     29.72 o 
  -2   7  14      435.87      425.76     47.40 o 
  -1   7  14       83.73      130.68     22.62 o 
   0   7  14       57.61       48.14     33.12 o 
   1   7  14       22.78       33.22     19.09 o 
   2   7  14       18.75       17.31     17.09 o 
   3   7  14       14.00       15.84     15.84 o 
   4   7  14       44.06        5.17     19.40 o 
   5   7  14       15.61       50.94     17.52 o 
   6   7  14       14.37        0.00     16.87 o 
  -6   8  14        1.94       23.08     23.08 o 
  -5   8  14       81.47      110.69     25.37 o 
  -4   8  14       15.91       13.12     21.30 o 
  -3   8  14       21.32       44.75     17.73 o 
  -2   8  14      245.30      278.34     35.98 o 
  -1   8  14       85.35       83.60     22.51 o 
   0   8  14       10.60       20.54     10.85 o 
   1   8  14       21.03       77.68     21.34 o 
   2   8  14      125.94      175.29     23.90 o 
   3   8  14       41.73       81.60     17.65 o 
   4   8  14       17.48       22.96     22.96 o 
   5   8  14       31.88        5.51     22.02 o 
   6   8  14        1.17        9.21     12.56 o 
  -6   9  14        1.23       23.73     23.73 o 
  -5   9  14        5.08       14.16     19.38 o 
  -4   9  14        5.31       13.78     21.88 o 
  -3   9  14        0.03       15.24     15.24 o 
  -2   9  14      172.84      158.18     35.56 o 
  -1   9  14        0.71       25.56     18.51 o 
   0   9  14       88.50      118.03     18.70 o 
   1   9  14       27.94       57.16     20.79 o 
   2   9  14        1.45       12.13     21.84 o 
   3   9  14       11.50       18.60     26.04 o 
   4   9  14        0.09       23.76     17.82 o 
   5   9  14        0.03       10.99     17.58 o 
  -6  10  14        4.75        0.00     18.26 o 
  -5  10  14       67.76       88.82     24.67 o 
  -4  10  14        2.64       34.46     21.15 o 
  -3  10  14       20.83       20.79     27.44 o 
  -2  10  14       15.64       24.10     24.10 o 
  -1  10  14       75.38       53.70     22.01 o 
   0  10  14       60.81       66.91     19.25 o 
   1  10  14       77.92      100.21     22.46 o 
   2  10  14        4.33       29.89     29.89 o 
   3  10  14        2.03       12.61     20.02 o 
   4  10  14       12.15       18.32     21.58 o 
   5  10  14        2.79        5.39     17.25 o 
  -5  11  14       32.09        0.00     18.84 o 
  -4  11  14        2.19       20.71     20.71 o 
  -3  11  14      200.45      263.70     33.56 o 
  -2  11  14        1.67        6.69     20.93 o 
  -1  11  14      294.80      286.44     32.74 o 
   0  11  14        1.11       18.53     16.23 o 
   1  11  14       83.35       68.42     21.11 o 
   2  11  14        2.87       20.57     19.79 o 
   3  11  14       22.74       18.85     18.85 o 
   4  11  14       15.26       12.71     23.51 o 
   5  11  14       19.15        0.00     17.60 o 
  -5  12  14        5.28       23.35     23.35 o 
  -4  12  14        4.01        5.33     21.15 o 
  -3  12  14        0.05        2.82     11.26 o 
  -2  12  14        9.98       55.78     20.72 o 
  -1  12  14        0.46        0.00     18.16 o 
   0  12  14        0.00       14.30     16.63 o 
   1  12  14        3.57       34.74     27.48 o 
   2  12  14       18.15       34.13     22.75 o 
   3  12  14       23.69       22.85     22.85 o 
   4  12  14       15.71        0.00     19.27 o 
  -4  13  14        5.72        0.00     14.13 o 
  -3  13  14        4.07       19.33     19.33 o 
  -2  13  14       10.00       24.48     24.48 o 
  -1  13  14        7.42       34.82     25.53 o 
   0  13  14        7.32        7.10     39.02 o 
   1  13  14       58.28       68.73     27.18 o 
   2  13  14        3.92       13.46     21.97 o 
   3  13  14       21.58        6.45     21.90 o 
   4  13  14        0.00       13.85     13.85 o 
  -4  14  14       17.73        0.00     15.09 o 
  -3  14  14        0.39       21.67     21.67 o 
  -2  14  14        0.48        6.75     16.20 o 
  -1  14  14       10.97        6.39     22.68 o 
   0  14  14       17.44       14.27     14.27 o 
   1  14  14        1.99       33.05     15.83 o 
   2  14  14       11.48       23.86     23.86 o 
   3  14  14       11.74        6.40     16.87 o 
  -3  15  14        9.45       16.22     16.22 o 
  -2  15  14       24.65       24.54     18.55 o 
  -1  15  14       11.00        6.33     17.72 o 
   0  15  14       18.58       13.49     32.45 o 
   1  15  14        1.07       37.85     23.21 o 
   2  15  14        1.82       21.06     21.06 o 
  -2  16  14        0.73       34.05     15.99 o 
  -1  16  14        9.78        0.00     17.03 o 
   0  16  14        2.48       29.99     29.72 o 
   1  16  14        4.54        0.00     14.70 o 
  -7   1  15       60.08       59.46     15.95 o 
  -6   1  15       52.18       54.03     19.58 o 
  -5   1  15      265.23      307.37     33.48 o 
  -4   1  15      375.41      440.39     41.48 o 
  -3   1  15        0.02       15.58     15.58 o 
  -2   1  15      112.37      103.12     22.15 o 
  -1   1  15      243.59      182.17     27.05 o 
   0   1  15        0.15       18.13     25.05 o 
   1   1  15        0.83       20.50     20.50 o 
   2   1  15      120.35      143.01     26.15 o 
   3   1  15      129.18      156.86     26.57 o 
   4   1  15       91.10      141.24     26.68 o 
   5   1  15       59.69       83.22     23.01 o 
   6   1  15        0.03        0.52     13.34 o 
  -7   2  15       21.32       24.80     19.07 o 
  -6   2  15       10.73        5.19     14.41 o 
  -5   2  15        2.10        0.21     27.07 o 
  -4   2  15       30.36       29.45     20.55 o 
  -3   2  15      144.84      131.71     25.49 o 
  -2   2  15      740.26      900.58     42.78 o 
  -1   2  15      114.60      128.67     20.94 o 
   0   2  15      127.61       98.65     13.79 o 
   1   2  15      188.47      242.19     27.00 o 
   2   2  15      141.14      122.26     23.63 o 
   3   2  15      186.15      153.94     28.62 o 
   4   2  15       82.03       72.11     21.21 o 
   5   2  15       21.09       48.59     17.62 o 
   6   2  15       16.64       42.84     12.85 o 
  -7   3  15       31.97       10.33     19.20 o 
  -6   3  15        2.40       19.92     19.92 o 
  -5   3  15       16.92       15.54     15.54 o 
  -4   3  15      116.89      126.30     25.26 o 
  -3   3  15        4.97       18.23     18.23 o 
  -2   3  15       90.74      112.08     19.99 o 
  -1   3  15       25.04       18.26     18.26 o 
   0   3  15      110.38      130.40     18.24 o 
   1   3  15        0.27       18.30     18.30 o 
   2   3  15      155.37      176.38     29.77 o 
   3   3  15       17.80        7.54     20.19 o 
   4   3  15        2.67       20.98     17.04 o 
   5   3  15       31.51       15.14     17.37 o 
   6   3  15        2.28       14.82     14.82 o 
  -7   4  15        1.08       14.71     13.93 o 
  -6   4  15       18.23       17.08     20.13 o 
  -5   4  15        2.01       28.08     15.37 o 
  -4   4  15       83.78       37.12     22.41 o 
  -3   4  15       33.98       34.34     18.60 o 
  -2   4  15      181.44      175.13     22.45 o 
  -1   4  15      197.43      136.91     25.03 o 
   0   4  15        4.85       11.51     10.56 o 
   1   4  15      162.19      146.76     23.33 o 
   2   4  15       12.66       10.35     18.49 o 
   3   4  15        3.88       15.25     15.25 o 
   4   4  15        3.83        5.17     18.16 o 
   5   4  15        0.70       14.34     15.93 o 
   6   4  15        8.28        4.09     11.87 o 
  -7   5  15       43.70       57.27     21.41 o 
  -6   5  15        0.26       19.08     19.08 o 
  -5   5  15       25.00       23.72     23.72 o 
  -4   5  15      393.83      326.50     37.17 o 
  -3   5  15      237.13      178.91     35.64 o 
  -2   5  15      511.61      527.88     38.95 o 
  -1   5  15      566.40      490.01     41.66 o 
   0   5  15       53.19       47.41     22.04 o 
   1   5  15       52.42       20.30     19.51 o 
   2   5  15      311.19      275.91     34.58 o 
   3   5  15        6.05        5.47     15.72 o 
   4   5  15       31.80       19.00     19.00 o 
   5   5  15        1.81       18.56     18.56 o 
   6   5  15        0.08        0.00     14.93 o 
  -7   6  15       22.81       11.91     17.86 o 
  -6   6  15       33.34        6.54     21.57 o 
  -5   6  15      204.79      196.62     31.08 o 
  -4   6  15      163.46      102.40     33.38 o 
  -3   6  15       87.99      107.55     27.08 o 
  -2   6  15     1629.17     1701.82     93.64 o 
  -1   6  15        1.43       15.74     19.68 o 
   0   6  15      343.79      336.71     30.19 o 
   1   6  15        9.65       15.92     17.50 o 
   2   6  15       52.72       26.81     22.34 o 
   3   6  15       23.74       14.42     14.42 o 
   4   6  15       45.62       51.88     15.87 o 
   5   6  15        0.86       14.25     15.78 o 
   6   6  15        7.29       10.74     10.74 o 
  -6   7  15       12.46        0.00     20.33 o 
  -5   7  15        3.59       19.89     21.36 o 
  -4   7  15       10.08       25.77     21.08 o 
  -3   7  15       18.34       12.02     22.44 o 
  -2   7  15        0.51        0.00     19.45 o 
  -1   7  15       14.89       17.17     22.07 o 
   0   7  15        6.98       31.03     14.63 o 
   1   7  15        4.18       21.20     21.20 o 
   2   7  15        0.80       16.70     18.22 o 
   3   7  15       17.79       11.13     20.86 o 
   4   7  15        2.80       17.87     17.79 o 
   5   7  15        2.41        5.07     13.68 o 
   6   7  15        0.25       14.70     14.70 o 
  -6   8  15        5.24        0.00     14.70 o 
  -5   8  15       15.81       20.54     22.00 o 
  -4   8  15        0.36       13.42     18.95 o 
  -3   8  15       53.77       19.65     24.54 o 
  -2   8  15      123.15      149.03     28.31 o 
  -1   8  15      116.72       91.73     20.20 o 
   0   8  15      312.08      370.28     42.96 o 
   1   8  15       36.48       34.84     21.62 o 
   2   8  15       30.55        6.18     20.08 o 
   3   8  15        0.06        5.63     11.98 o 
   4   8  15        6.20       11.11     16.05 o 
   5   8  15        0.72       15.65     15.65 o 
  -6   9  15        0.30       12.69     17.52 o 
  -5   9  15       24.44        7.12     23.49 o 
  -4   9  15        0.01       20.75     17.95 o 
  -3   9  15       24.18       13.94     13.94 o 
  -2   9  15        8.63       23.56     23.56 o 
  -1   9  15       28.82       12.81     24.77 o 
   0   9  15        0.24       43.96     58.70 o 
   1   9  15       37.25       26.01     23.49 o 
   2   9  15        1.15        2.91     15.59 o 
   3   9  15        2.79       12.04     21.24 o 
   4   9  15        0.00        5.55     17.87 o 
   5   9  15        6.41       18.46     18.46 o 
  -5  10  15        7.83       26.24     26.24 o 
  -4  10  15        9.11       42.23     17.34 o 
  -3  10  15       60.64       97.33     20.91 o 
  -2  10  15       17.70       13.34     23.35 o 
  -1  10  15        1.82       40.84     16.16 o 
   0  10  15       72.84       82.74     21.30 o 
   1  10  15       20.31       40.82     19.16 o 
   2  10  15      122.95       99.07     26.32 o 
   3  10  15        0.67       25.25     21.03 o 
   4  10  15       26.95       35.79     22.44 o 
   5  10  15       34.51       78.70     16.02 o 
  -5  11  15        0.52        0.00     16.71 o 
  -4  11  15       40.66       20.60     22.74 o 
  -3  11  15       25.85       20.83     20.83 o 
  -2  11  15        7.42       23.45     23.45 o 
  -1  11  15       51.13      104.61     27.40 o 
   0  11  15        5.64       17.59     14.56 o 
   1  11  15       10.21       21.07     20.27 o 
   2  11  15        0.35       33.95     15.84 o 
   3  11  15       32.05       24.53     24.53 o 
   4  11  15        3.02       21.64     21.64 o 
  -5  12  15        5.50        6.08     20.45 o 
  -4  12  15        0.32       33.27     20.23 o 
  -3  12  15       33.68       48.38     22.39 o 
  -2  12  15        5.43        7.78     15.34 o 
  -1  12  15        3.58       41.99     17.43 o 
   0  12  15       22.00       21.27     42.94 o 
   1  12  15        0.29        0.93     23.93 o 
   2  12  15        2.18        0.00     20.84 o 
   3  12  15        5.42       20.82     20.05 o 
   4  12  15        2.18       23.65     10.46 o 
  -4  13  15       16.01       30.92     20.99 o 
  -3  13  15        1.14       19.78     11.21 o 
  -2  13  15        2.87        7.10     24.84 o 
  -1  13  15        6.93       41.35     16.97 o 
   0  13  15        8.67       27.71     11.08 o 
   1  13  15        0.44       22.23     22.23 o 
   2  13  15       24.36       26.68     20.01 o 
   3  13  15        3.46       20.90     20.90 o 
  -3  14  15        2.02       19.34     19.34 o 
  -2  14  15        8.74        6.41     14.09 o 
  -1  14  15        0.14       33.54     18.12 o 
   0  14  15       12.30       16.64     16.64 o 
   1  14  15        0.41       18.80     18.80 o 
   2  14  15        0.12       31.30     17.45 o 
   3  14  15        1.46       20.83     20.83 o 
  -2  15  15        0.72       12.35     18.53 o 
  -1  15  15        1.03       18.38     18.38 o 
   0  15  15        0.13        1.75     34.47 o 
   1  15  15        0.18        0.59     13.67 o 
   2  15  15        0.30        0.71     15.77 o 
  -7   0  16        2.33        0.57     14.53 o 
  -6   0  16       10.49       17.09     17.09 o 
  -5   0  16       55.58       11.91     21.72 o 
  -4   0  16      125.31      118.43     26.62 o 
  -3   0  16       18.60       16.87     18.47 o 
  -2   0  16      283.45      315.97     53.16 o 
  -1   0  16      352.32      347.78     27.81 o 
   0   0  16       54.28       43.65     16.89 o 
   1   0  16      159.48      148.52     31.67 o 
   2   0  16      141.56      153.69     30.73 o 
   3   0  16       67.67      118.57     31.62 o 
   4   0  16      170.91      138.96     31.87 o 
   5   0  16       74.02       41.03     32.07 o 
   6   0  16       15.40       23.53     17.80 o 
  -7   1  16        0.98        4.96     16.22 o 
  -6   1  16        3.83        3.63     16.93 o 
  -5   1  16       30.10       60.18     22.00 o 
  -4   1  16       62.25       26.66     22.45 o 
  -3   1  16       27.39       20.67     24.35 o 
  -2   1  16      203.09      207.07     30.02 o 
  -1   1  16       18.13       10.54     17.01 o 
   0   1  16      192.29      157.61     41.37 o 
   1   1  16       29.48       29.83     29.83 o 
   2   1  16        0.10       22.28     22.28 o 
   3   1  16       47.57       98.00     23.42 o 
   4   1  16       31.85       76.96     27.21 o 
   5   1  16       13.62        5.89     20.27 o 
   6   1  16       15.80       19.00     19.00 o 
  -7   2  16        1.27       33.16     13.71 o 
  -6   2  16        2.62        4.93     14.22 o 
  -5   2  16      114.77      106.56     17.42 o 
  -4   2  16        1.87       30.86     18.78 o 
  -3   2  16      184.47      153.72     36.50 o 
  -2   2  16       31.00        0.00     19.64 o 
  -1   2  16       39.01       14.38     16.66 o 
   0   2  16        2.83        7.80     12.21 o 
   1   2  16       31.48       62.88     17.47 o 
   2   2  16       76.08       86.86     28.40 o 
   3   2  16       10.63       23.39     23.39 o 
   4   2  16       23.73       23.73     23.73 o 
   5   2  16        0.04        5.26     11.69 o 
   6   2  16        0.01        0.00     11.99 o 
  -7   3  16       15.45       24.41     18.09 o 
  -6   3  16       13.09        5.52     17.66 o 
  -5   3  16        0.76        0.38     14.28 o 
  -4   3  16        0.31        5.31     17.28 o 
  -3   3  16       73.87       49.75     24.18 o 
  -2   3  16       83.53       33.40     24.87 o 
  -1   3  16      245.16      181.85     29.33 o 
   0   3  16       60.33       68.57     17.27 o 
   1   3  16      145.55      130.44     28.54 o 
   2   3  16       52.64       27.15     22.50 o 
   3   3  16        0.18       10.82     18.03 o 
   4   3  16       45.82       59.76     19.92 o 
   5   3  16        0.09        0.00     17.13 o 
   6   3  16        9.96        4.03     14.10 o 
  -7   4  16       31.31       20.68     18.33 o 
  -6   4  16      118.13       66.73     23.96 o 
  -5   4  16      105.92      126.34     16.57 o 
  -4   4  16       64.31       54.17     19.64 o 
  -3   4  16      118.50      102.85     23.79 o 
  -2   4  16      106.07      118.46     28.59 o 
  -1   4  16       22.57       29.25     15.36 o 
   0   4  16      161.21      178.07     20.01 o 
   1   4  16      311.67      378.16     28.33 o 
   2   4  16       20.48       10.40     25.28 o 
   3   4  16       71.43       37.77     17.17 o 
   4   4  16       17.65       68.10     18.85 o 
   5   4  16        0.12        9.55     13.58 o 
   6   4  16        1.58       14.61     14.61 o 
  -6   5  16        0.04       20.72     20.72 o 
  -5   5  16       16.81       23.79     17.84 o 
  -4   5  16        0.06       39.91     24.51 o 
  -3   5  16      242.54      292.70     37.49 o 
  -2   5  16      173.67      166.41     25.65 o 
  -1   5  16      325.86      260.80     37.25 o 
   0   5  16      486.96      448.31     39.31 o 
   1   5  16       23.58        5.46     22.59 o 
   2   5  16       15.52       16.07     20.45 o 
   3   5  16       33.14       18.10     18.10 o 
   4   5  16       28.20        5.30     18.84 o 
   5   5  16        9.48       42.46     13.99 o 
   6   5  16        5.37       13.15     13.15 o 
  -6   6  16        7.65       37.01     17.60 o 
  -5   6  16        0.80        0.00     19.79 o 
  -4   6  16        3.53       12.33     21.76 o 
  -3   6  16        0.82       23.16     23.16 o 
  -2   6  16       66.34       79.56     21.23 o 
  -1   6  16        4.54       24.56     24.56 o 
   0   6  16        1.43       59.06     63.61 o 
   1   6  16       40.76       34.52     19.62 o 
   2   6  16       15.98       19.73     19.73 o 
   3   6  16        2.66       16.63     15.96 o 
   4   6  16        3.71       10.43     14.49 o 
   5   6  16        0.82       15.54     15.54 o 
  -6   7  16       20.05       12.77     20.06 o 
  -5   7  16       30.14       39.58     18.75 o 
  -4   7  16       45.96       19.36     24.57 o 
  -3   7  16      116.71      142.54     28.50 o 
  -2   7  16      138.63      112.77     35.24 o 
  -1   7  16      124.17      152.34     23.74 o 
   0   7  16      780.63      903.88    199.77 o 
   1   7  16       17.26       23.85     17.48 o 
   2   7  16       92.96       52.30     25.05 o 
   3   7  16        8.18        6.01     14.00 o 
   4   7  16       27.95       37.49     15.58 o 
   5   7  16        0.10       14.37     13.90 o 
  -6   8  16        5.40       18.96     14.23 o 
  -5   8  16       32.63        6.92     22.80 o 
  -4   8  16       14.17       60.88     20.30 o 
  -3   8  16        3.86       13.34     18.83 o 
  -2   8  16        3.52        6.41     17.63 o 
  -1   8  16       48.38       30.79     18.64 o 
   0   8  16        2.68        9.72     28.19 o 
   1   8  16       34.38       24.92     20.89 o 
   2   8  16        1.95        0.00     19.30 o 
   3   8  16        0.87       20.05     20.05 o 
   4   8  16        2.94       18.38     18.38 o 
   5   8  16        8.58       15.98     15.98 o 
  -5   9  16       10.09       18.77     18.77 o 
  -4   9  16        1.36       20.79     20.79 o 
  -3   9  16        1.53       20.39     25.88 o 
  -2   9  16        3.29        0.00     16.94 o 
  -1   9  16       21.54       19.65     22.92 o 
   0   9  16        0.76        0.75     13.20 o 
   1   9  16        3.74        6.44     21.73 o 
   2   9  16        4.93       19.44     19.31 o 
   3   9  16       16.39       60.61     16.65 o 
   4   9  16       27.97       16.47     16.47 o 
   5   9  16        1.25       29.03     13.84 o 
  -5  10  16        0.00       13.27     20.22 o 
  -4  10  16        5.13        0.00     20.03 o 
  -3  10  16        0.00        0.00     19.95 o 
  -2  10  16       25.25       34.27     25.51 o 
  -1  10  16        5.89       19.49     19.49 o 
   0  10  16       81.16       63.04     27.40 o 
   1  10  16       29.85       23.01     23.01 o 
   2  10  16        0.89        0.00     16.84 o 
   3  10  16       16.05       43.85     20.29 o 
   4  10  16        2.73        2.43     17.73 o 
  -5  11  16        3.35       25.46     20.83 o 
  -4  11  16        6.41       13.43     18.81 o 
  -3  11  16       97.27       83.60     30.07 o 
  -2  11  16        6.49       20.80     20.80 o 
  -1  11  16       58.80       90.73     28.40 o 
   0  11  16       18.72       22.32     18.32 o 
   1  11  16        8.80        0.00     19.95 o 
   2  11  16        5.22        6.39     14.18 o 
   3  11  16       25.77       12.62     17.67 o 
   4  11  16       24.41       11.12     19.58 o 
  -4  12  16       18.46        6.75     18.40 o 
  -3  12  16        1.67        6.83     21.18 o 
  -2  12  16       62.28       48.68     19.62 o 
  -1  12  16       30.88       62.92     20.97 o 
   0  12  16        8.41        4.71     17.73 o 
   1  12  16       77.24       41.37     23.95 o 
   2  12  16       11.71       20.09     21.44 o 
   3  12  16       20.89       49.27     18.40 o 
  -3  13  16        4.79       13.01     17.96 o 
  -2  13  16        0.50        6.68     16.70 o 
  -1  13  16        2.45       20.10     20.10 o 
   0  13  16        0.02       13.96     14.02 o 
   1  13  16        6.30       12.39     18.74 o 
   2  13  16        0.25       38.25     17.89 o 
   3  13  16        0.32        5.97     16.83 o 
  -3  14  16        0.39       16.35     16.35 o 
  -2  14  16        2.23       31.64     17.31 o 
  -1  14  16        5.32       45.57     16.23 o 
   0  14  16        8.40       10.22     11.02 o 
   1  14  16        3.38       15.67     13.78 o 
   2  14  16       18.27       24.24     15.97 o 
  -1  15  16        0.82        2.32     14.18 o 
   0  15  16        9.58        9.88      9.88 o 
  -6   1  17        0.02       10.60     14.83 o 
  -5   1  17       74.75      104.57     25.37 o 
  -4   1  17       65.79       49.78     21.13 o 
  -3   1  17       76.56       64.99     15.29 o 
  -2   1  17       70.04       26.93     26.16 o 
  -1   1  17       36.92       55.64     17.19 o 
   0   1  17        0.59        6.20     16.29 o 
   1   1  17      239.62      240.46     36.31 o 
   2   1  17       47.46       55.91     24.63 o 
   3   1  17        0.01       16.52     16.52 o 
   4   1  17       25.87        6.87     25.17 o 
   5   1  17       29.23       24.36     24.98 o 
   6   1  17        0.91        0.00     17.09 o 
  -6   2  17        8.01       16.40     16.40 o 
  -5   2  17       44.39       64.16     15.44 o 
  -4   2  17       75.07       91.00     17.58 o 
  -3   2  17      321.03      239.54     31.07 o 
  -2   2  17      757.47      710.60     57.16 o 
  -1   2  17      143.24      115.76     28.94 o 
   0   2  17      296.47      371.33     27.65 o 
   1   2  17        0.54        0.00     19.53 o 
   2   2  17        5.21       18.69     22.08 o 
   3   2  17        2.75       18.72     18.72 o 
   4   2  17       67.47       90.08     23.89 o 
   5   2  17        2.11       16.13     18.91 o 
   6   2  17       19.89       22.44     15.09 o 
  -6   3  17       57.40       51.44     19.03 o 
  -5   3  17       29.92       10.63     22.44 o 
  -4   3  17       29.33       84.69     22.46 o 
  -3   3  17       10.65       15.54     21.62 o 
  -2   3  17        0.44        0.00     14.75 o 
  -1   3  17        5.79       15.36     24.87 o 
   0   3  17       35.86       18.87     18.87 o 
   1   3  17       13.57       20.71     20.71 o 
   2   3  17       15.85       47.77     19.57 o 
   3   3  17        3.95        4.30     17.91 o 
   4   3  17        1.31       22.49     14.99 o 
   5   3  17        0.79       15.18     13.16 o 
   6   3  17        0.09       11.76     11.76 o 
  -6   4  17        2.94       43.28     20.58 o 
  -5   4  17        0.00        0.00     19.85 o 
  -4   4  17        0.29       17.53     17.53 o 
  -3   4  17        1.90       15.62     16.98 o 
  -2   4  17        0.01       15.41     16.82 o 
  -1   4  17      110.65      122.36     34.68 o 
   0   4  17       15.18       31.16     16.69 o 
   1   4  17      222.81      208.15     31.65 o 
   2   4  17       87.64      109.61     29.70 o 
   3   4  17       14.36       11.49     18.25 o 
   4   4  17       53.08       42.75     20.50 o 
   5   4  17        0.22        4.71     14.60 o 
  -6   5  17        5.35        5.45     17.42 o 
  -5   5  17        0.44       11.78     18.60 o 
  -4   5  17       22.55        6.01     20.69 o 
  -3   5  17      114.46       61.13     23.62 o 
  -2   5  17        8.64       37.76     19.95 o 
  -1   5  17       16.52       48.08     18.94 o 
   0   5  17       79.65        3.59     46.45 o 
   1   5  17        0.99        0.00     20.89 o 
   2   5  17       76.03       96.61     24.51 o 
   3   5  17       30.51       53.04     15.65 o 
   4   5  17        4.40       16.83     16.83 o 
   5   5  17        1.80       13.40     13.40 o 
  -6   6  17        8.89       11.67     16.12 o 
  -5   6  17       29.73        0.00     24.86 o 
  -4   6  17        0.19       16.49     16.49 o 
  -3   6  17       38.97       52.91     27.17 o 
  -2   6  17      315.74      375.73     41.67 o 
  -1   6  17       19.34       23.78     23.78 o 
   0   6  17      680.71      726.34     34.01 o 
   1   6  17        8.19        0.00     16.91 o 
   2   6  17      139.10      155.92     27.77 o 
   3   6  17        0.05        0.00     15.99 o 
   4   6  17        5.63       14.20     14.20 o 
   5   6  17        1.20        4.30     15.93 o 
  -6   7  17        0.68        0.00     15.56 o 
  -5   7  17        2.44       12.92     17.45 o 
  -4   7  17       15.58        0.00     19.67 o 
  -3   7  17        0.01       23.47     23.47 o 
  -2   7  17        2.66       17.99     19.49 o 
  -1   7  17        7.24       12.16     21.28 o 
   0   7  17       52.11        3.14     23.85 o 
   1   7  17        0.52       43.10     20.00 o 
   2   7  17        1.29        0.00     18.44 o 
   3   7  17        7.44        5.70     13.93 o 
   4   7  17        0.05       13.95     13.95 o 
   5   7  17        0.52        8.79     12.14 o 
  -5   8  17        0.22       21.81     21.81 o 
  -4   8  17       48.21        6.36     24.02 o 
  -3   8  17       28.27       13.38     16.35 o 
  -2   8  17       38.40       45.00     23.64 o 
  -1   8  17       29.84       25.49     20.86 o 
   0   8  17       26.91       37.38     19.06 o 
   1   8  17        2.72       13.09     22.32 o 
   2   8  17       40.64       12.03     21.92 o 
   3   8  17        0.02        5.66     16.33 o 
   4   8  17        0.16       15.84     17.42 o 
   5   8  17        0.04       13.43      7.73 o 
  -5   9  17       15.99       13.03     19.85 o 
  -4   9  17        1.31       27.12     15.30 o 
  -3   9  17       16.96        6.67     22.21 o 
  -2   9  17       10.78       19.87     19.87 o 
  -1   9  17        7.15       24.04     24.04 o 
   0   9  17        9.81       36.23     36.23 o 
   1   9  17       37.76       52.67     23.66 o 
   2   9  17       20.35        6.30     19.60 o 
   3   9  17        2.38       17.95     21.05 o 
   4   9  17        0.26       10.84     16.51 o 
  -5  10  17        0.51       19.23     19.23 o 
  -4  10  17        0.02       47.42     19.37 o 
  -3  10  17       29.62       13.71     20.92 o 
  -2  10  17        2.85       20.29     21.79 o 
  -1  10  17       35.94       47.43     21.42 o 
   0  10  17        0.23        9.96     14.08 o 
   1  10  17        0.03       22.39     22.39 o 
   2  10  17        0.87        0.00     18.47 o 
   3  10  17        3.21       12.05     16.86 o 
   4  10  17        2.52       31.85     12.93 o 
  -4  11  17        5.62       20.52     17.47 o 
  -3  11  17        0.08       20.58     24.01 o 
  -2  11  17        0.87       23.11     23.11 o 
  -1  11  17        1.19       22.91     22.91 o 
   0  11  17       14.92       18.73     31.10 o 
   1  11  17        0.10       13.61     22.21 o 
   2  11  17       40.22       32.13     23.60 o 
   3  11  17        0.19       24.12     17.81 o 
  -4  12  17        0.93       18.68     15.85 o 
  -3  12  17        6.51        0.00     17.15 o 
  -2  12  17        7.35       23.70     23.70 o 
  -1  12  17       31.07        6.97     18.81 o 
   0  12  17        0.11        6.14     13.79 o 
   1  12  17       13.07       20.14     19.47 o 
   2  12  17        5.38        6.14     21.49 o 
   3  12  17        0.94       11.76     16.58 o 
  -3  13  17        0.54        0.00     13.70 o 
  -2  13  17       27.75       19.14     19.14 o 
  -1  13  17        3.34       12.79     13.42 o 
   0  13  17        5.37        9.35     36.18 o 
   1  13  17        3.55       25.75     14.71 o 
   2  13  17        8.49       17.89     15.66 o 
  -2  14  17        0.44        6.00     16.91 o 
  -1  14  17        0.04       12.54     18.80 o 
   0  14  17        1.95       30.99     12.47 o 
   1  14  17        0.00       23.87     10.85 o 
  -6   0  18       28.05       17.30     17.30 o 
  -5   0  18       95.02       88.02     24.52 o 
  -4   0  18        1.04       24.10     18.43 o 
  -3   0  18       39.65       54.96     20.13 o 
  -2   0  18       27.56        6.69     20.90 o 
  -1   0  18       53.35       92.58     27.22 o 
   0   0  18       14.19       43.97     28.98 o 
   1   0  18       53.79       41.67     36.98 o 
   2   0  18       40.12      103.79     43.70 o 
   3   0  18        5.38       31.20     31.45 o 
   4   0  18       88.65      155.73     30.31 o 
   5   0  18       13.96       40.94     21.48 o 
  -6   1  18        3.72        0.00     14.20 o 
  -5   1  18        0.61       21.61     19.87 o 
  -4   1  18        9.14       28.19     19.01 o 
  -3   1  18        0.02       17.08     14.23 o 
  -2   1  18      203.52      241.51     35.80 o 
  -1   1  18        3.99       18.00     18.00 o 
   0   1  18      593.83      624.38     48.84 o 
   1   1  18        3.11        7.92     24.76 o 
   2   1  18      153.33      204.03     39.28 o 
   3   1  18       31.68       44.04     26.78 o 
   4   1  18       22.19       22.94     22.94 o 
   5   1  18        5.17       35.88     14.71 o 
  -6   2  18       10.93       14.69     16.11 o 
  -5   2  18       33.64       17.94     17.94 o 
  -4   2  18        7.23       16.24     17.49 o 
  -3   2  18      151.34      183.64     26.24 o 
  -2   2  18       37.46       10.71     19.99 o 
  -1   2  18       34.94       34.10     22.76 o 
   0   2  18      176.11      242.85     23.62 o 
   1   2  18       63.61       20.55     28.60 o 
   2   2  18      195.48      212.33     31.68 o 
   3   2  18       94.32      125.86     27.03 o 
   4   2  18       10.91       12.55     19.15 o 
   5   2  18       10.00        0.00     13.59 o 
  -6   3  18       10.39       16.09     16.09 o 
  -5   3  18        2.28       10.55     17.21 o 
  -4   3  18      136.66      123.28     22.08 o 
  -3   3  18      222.41      154.57     28.16 o 
  -2   3  18       62.45       90.22     22.73 o 
  -1   3  18      531.44      629.42     48.47 o 
   0   3  18       54.12       65.04     54.47 o 
   1   3  18        7.90        7.97     21.51 o 
   2   3  18       69.81       18.82     26.66 o 
   3   3  18       86.26      116.39     31.03 o 
   4   3  18        0.91       18.02     18.02 o 
   5   3  18       22.77       53.85     18.42 o 
  -6   4  18       80.06       80.54     18.32 o 
  -5   4  18       82.96       97.92     18.54 o 
  -4   4  18      135.95      130.61     24.05 o 
  -3   4  18        0.28        5.22     16.34 o 
  -2   4  18       49.84       48.38     17.72 o 
  -1   4  18      283.29      329.96     36.82 o 
   0   4  18       95.24      144.91     16.73 o 
   1   4  18      231.11      301.20     39.32 o 
   2   4  18       63.36       30.18     27.97 o 
   3   4  18       23.69       32.75     25.05 o 
   4   4  18       35.43       21.78     21.78 o 
   5   4  18        0.15        9.14     12.63 o 
  -6   5  18        0.15       10.86     14.81 o 
  -5   5  18       21.62       17.25     20.14 o 
  -4   5  18       15.50        5.66     18.87 o 
  -3   5  18       31.76        5.98     18.57 o 
  -2   5  18       12.93       10.99     15.11 o 
  -1   5  18       17.13       22.61     22.61 o 
   0   5  18      282.30      283.67     57.32 o 
   1   5  18        9.03       36.60     25.92 o 
   2   5  18      204.29      290.71     26.84 o 
   3   5  18        0.06       10.60     16.35 o 
   4   5  18       14.88        5.29     14.29 o 
   5   5  18        5.42       13.08     13.08 o 
  -5   6  18        4.27       20.57     20.57 o 
  -4   6  18        0.37       12.23     20.59 o 
  -3   6  18        3.08       22.36     22.36 o 
  -2   6  18       81.94       86.59     19.55 o 
  -1   6  18       15.65        5.71     20.70 o 
   0   6  18       28.30        0.43     23.34 o 
   1   6  18        2.75       49.34     17.94 o 
   2   6  18       20.40       17.89     15.15 o 
   3   6  18        1.74       10.97     15.23 o 
   4   6  18       13.14        5.09     16.78 o 
   5   6  18        2.40       17.10     11.26 o 
  -5   7  18        5.46       42.68     17.78 o 
  -4   7  18       77.25       74.55     17.67 o 
  -3   7  18       66.65       49.70     26.92 o 
  -2   7  18        0.85       10.58     17.77 o 
  -1   7  18       58.36        5.78     23.13 o 
   0   7  18      150.48      126.02     30.40 o 
   1   7  18        4.65       22.15     22.15 o 
   2   7  18      122.77      120.51     23.70 o 
   3   7  18        0.90       11.31     14.30 o 
   4   7  18        3.89       18.25     18.25 o 
  -5   8  18        7.79       17.58     17.58 o 
  -4   8  18        0.56       45.16     20.94 o 
  -3   8  18       13.45       57.72     25.04 o 
  -2   8  18       19.97       20.65     17.94 o 
  -1   8  18        0.03       16.02     16.02 o 
   0   8  18        6.89        3.08     14.93 o 
   1   8  18       27.79       25.54     24.82 o 
   2   8  18       26.02        6.00     20.67 o 
   3   8  18        3.48        0.00     16.33 o 
   4   8  18       12.55       15.32     14.84 o 
  -5   9  18        1.25        6.20     19.18 o 
  -4   9  18        3.29       24.61     22.45 o 
  -3   9  18        5.27       13.09     22.04 o 
  -2   9  18        4.75        6.44     15.72 o 
  -1   9  18        8.04       19.59     19.59 o 
   0   9  18       19.59       45.84     19.65 o 
   1   9  18        1.29        6.45     17.89 o 
   2   9  18        0.31       12.38     21.51 o 
   3   9  18        1.83       17.02     17.02 o 
   4   9  18        5.39        5.08     15.70 o 
  -4  10  18        0.00       18.99     18.99 o 
  -3  10  18        1.30       20.70     20.70 o 
  -2  10  18        0.22        0.69     16.05 o 
  -1  10  18       10.34        6.40     18.47 o 
   0  10  18        3.17       85.62     46.53 o 
   1  10  18        8.99       39.48     22.86 o 
   2  10  18        2.26        9.78     15.74 o 
   3  10  18        2.47       17.98     17.98 o 
  -4  11  18       11.87       12.51     22.17 o 
  -3  11  18        9.64       19.54     21.44 o 
  -2  11  18        0.03       33.30     22.65 o 
  -1  11  18       25.24        0.00     22.47 o 
   0  11  18        0.11       21.28     26.85 o 
   1  11  18        0.27       13.16     15.78 o 
   2  11  18        2.97       31.04     11.93 o 
   3  11  18        7.73        5.65     17.45 o 
  -3  12  18        1.39        0.00     19.68 o 
  -2  12  18       23.67        6.19     23.53 o 
  -1  12  18        3.51       32.46     17.82 o 
   0  12  18       14.08       27.87     13.01 o 
   1  12  18        8.06       20.13     20.13 o 
   2  12  18        0.22        6.07     14.35 o 
  -2  13  18        0.06       12.29     17.32 o 
  -1  13  18        4.60       19.67     19.67 o 
   0  13  18        7.26        6.98     43.20 o 
   1  13  18        1.67       15.94     15.94 o 
  -6   1  19       31.00       72.08     17.80 o 
  -5   1  19        7.27       17.15     14.70 o 
  -4   1  19        6.38       16.82     19.93 o 
  -3   1  19      129.82      130.30     18.55 o 
  -2   1  19       25.21       17.90     19.39 o 
  -1   1  19        0.56        6.48     22.68 o 
   0   1  19       36.76       38.16     18.20 o 
   1   1  19       52.55        7.88     21.71 o 
   2   1  19        0.36       40.20     22.01 o 
   3   1  19        2.42       24.55     24.55 o 
   4   1  19        3.69       20.52     24.78 o 
   5   1  19        0.00        5.99     19.62 o 
  -6   2  19        1.33       16.35     16.35 o 
  -5   2  19        0.89        2.71     14.10 o 
  -4   2  19       29.16       70.53     21.93 o 
  -3   2  19       38.68       71.95     18.16 o 
  -2   2  19        0.95        2.01     19.51 o 
  -1   2  19       75.24       35.15     21.69 o 
   0   2  19       24.35       11.74     19.43 o 
   1   2  19       25.14        7.11     25.78 o 
   2   2  19       30.15       43.54     23.05 o 
   3   2  19        3.58        0.00     21.16 o 
   4   2  19        0.38        0.00     13.86 o 
   5   2  19        7.76        5.31     15.93 o 
  -6   3  19        6.75       14.12     11.99 o 
  -5   3  19       13.37       20.06     20.06 o 
  -4   3  19       25.17       64.31     18.54 o 
  -3   3  19        6.85       18.84     18.84 o 
  -2   3  19       89.83       60.83     24.73 o 
  -1   3  19      126.87      136.79     29.06 o 
   0   3  19       18.39       53.00     24.20 o 
   1   3  19      123.72      125.27     31.10 o 
   2   3  19       12.31       53.62     28.75 o 
   3   3  19       37.38       37.76     19.91 o 
   4   3  19       44.16       62.75     17.69 o 
   5   3  19        0.39        0.00     13.45 o 
  -5   4  19        6.28        0.00     15.01 o 
  -4   4  19       18.49        0.00     16.79 o 
  -3   4  19        6.81       21.11     16.81 o 
  -2   4  19        7.02        0.00     15.75 o 
  -1   4  19        0.51       22.00     22.00 o 
   0   4  19       59.68        6.92     23.87 o 
   1   4  19       10.69       24.64     24.64 o 
   2   4  19       75.94       25.30     22.41 o 
   3   4  19        1.62       22.27     22.27 o 
   4   4  19       14.85       53.09     14.72 o 
  -5   5  19       15.04       32.63     17.36 o 
  -4   5  19       18.04       22.28     18.76 o 
  -3   5  19        2.02        8.87     13.78 o 
  -2   5  19        5.48       20.79     17.70 o 
  -1   5  19       14.37       16.98     19.70 o 
   0   5  19        6.20       14.43     14.43 o 
   1   5  19       23.21        0.00     21.43 o 
   2   5  19        3.10        6.17     17.13 o 
   3   5  19        9.64       34.20     13.80 o 
   4   5  19       13.29       14.77     14.77 o 
  -5   6  19        7.48       15.47     15.47 o 
  -4   6  19       25.04        5.96     14.29 o 
  -3   6  19       43.07       41.82     14.60 o 
  -2   6  19        2.00       21.12     21.12 o 
  -1   6  19       12.60       17.65     17.65 o 
   0   6  19       83.34       76.21     17.72 o 
   1   6  19        3.63       25.19     16.56 o 
   2   6  19       60.12       17.80     23.73 o 
   3   6  19        0.28       11.49     20.67 o 
   4   6  19        6.44        9.81     19.63 o 
  -5   7  19        2.91       22.99     13.37 o 
  -4   7  19        0.06       20.42     20.42 o 
  -3   7  19        1.58       17.96     17.96 o 
  -2   7  19       28.71       38.38     18.64 o 
  -1   7  19        0.11       36.06     20.41 o 
   0   7  19      112.35       96.44     30.74 o 
   1   7  19        1.55       24.41     23.15 o 
   2   7  19       29.68       77.99     23.01 o 
   3   7  19        3.39       14.94     14.94 o 
   4   7  19        0.31        0.49     13.84 o 
  -4   8  19       24.50        5.97     20.89 o 
  -3   8  19       41.50       31.44     19.24 o 
  -2   8  19       38.75       31.33     19.33 o 
  -1   8  19       58.05       86.91     22.40 o 
   0   8  19        4.02       12.66     12.66 o 
   1   8  19       17.89       63.64     19.84 o 
   2   8  19       35.81       42.21     21.10 o 
   3   8  19        1.81       11.22     16.56 o 
  -4   9  19        0.06        6.39     17.42 o 
  -3   9  19       22.03       20.19     20.19 o 
  -2   9  19       11.83       22.38     22.38 o 
  -1   9  19       10.92       22.75     22.10 o 
   0   9  19       10.42       35.02     13.26 o 
   1   9  19       42.85       70.24     17.89 o 
   2   9  19        0.00       22.15     22.15 o 
   3   9  19        8.96        5.63     16.90 o 
  -3  10  19       11.87        6.07     19.40 o 
  -2  10  19        1.00       19.13     19.13 o 
  -1  10  19       53.84       31.85     21.44 o 
   0  10  19        0.40       13.06     13.06 o 
   1  10  19        7.17        7.06     15.20 o 
   2  10  19        3.40       17.69     15.40 o 
   3  10  19        2.56       21.32      9.69 o 
  -3  11  19        0.37        5.00     15.33 o 
  -2  11  19        0.04       12.66     21.10 o 
  -1  11  19        0.75        0.00     17.88 o 
   0  11  19        4.90        9.23     19.02 o 
   1  11  19        0.31       12.46     15.42 o 
   2  11  19        6.77       11.73     19.72 o 
  -2  12  19        7.74       20.51     20.51 o 
  -1  12  19       22.04        6.27     24.51 o 
   0  12  19        0.32       21.53     11.99 o 
   1  12  19        7.46       35.82     18.46 o 
  -5   0  20        4.02       38.34     13.84 o 
  -4   0  20       31.76       77.86     19.46 o 
  -3   0  20       40.26        6.41     17.77 o 
  -2   0  20       35.85       33.98     15.81 o 
  -1   0  20       84.35       73.51     24.50 o 
   0   0  20      135.58      143.08     40.89 o 
   1   0  20       15.03       28.38     32.74 o 
   2   0  20      204.52      125.48     48.27 o 
   3   0  20        7.68       17.62     31.54 o 
   4   0  20       59.23       77.73     28.68 o 
  -5   1  20        3.21       41.35     15.44 o 
  -4   1  20        7.39       16.19     15.16 o 
  -3   1  20       10.50       19.14     18.33 o 
  -2   1  20        8.51        6.49     15.14 o 
  -1   1  20        0.90       13.43     14.23 o 
   0   1  20       13.42       16.31     16.31 o 
   1   1  20        7.23       66.83     24.22 o 
   2   1  20        0.02       33.96     28.30 o 
   3   1  20        0.66       16.02     15.54 o 
   4   1  20       27.09       47.90     25.95 o 
  -5   2  20        0.02       24.85     15.29 o 
  -4   2  20        8.00       10.53     14.96 o 
  -3   2  20       14.92       49.95     14.80 o 
  -2   2  20       66.45       64.47     17.47 o 
  -1   2  20        5.52       37.14     15.29 o 
   0   2  20      103.22      178.65     67.38 o 
   1   2  20       34.65       26.14     26.14 o 
   2   2  20       34.71       37.81     27.72 o 
   3   2  20       12.01       42.27     21.86 o 
   4   2  20        1.09        5.92     17.16 o 
  -5   3  20       16.50        0.00     15.48 o 
  -4   3  20       69.81       99.85     22.13 o 
  -3   3  20       55.21       16.66     22.00 o 
  -2   3  20       31.80       22.44     23.08 o 
  -1   3  20      109.95      111.86     27.45 o 
   0   3  20       27.71       49.58     72.55 o 
   1   3  20        0.01       27.95     23.15 o 
   2   3  20       42.82       55.53     25.09 o 
   3   3  20       28.81       13.18     27.02 o 
   4   3  20        0.55       19.18     19.18 o 
  -5   4  20       38.52        5.16     14.08 o 
  -4   4  20       32.14       26.26     14.47 o 
  -3   4  20       23.56       11.12     21.66 o 
  -2   4  20        5.44       27.48     13.12 o 
  -1   4  20       85.52       91.63     25.09 o 
   0   4  20       10.92        8.50     11.54 o 
   1   4  20      164.31      166.19     36.52 o 
   2   4  20       13.75       32.95     21.74 o 
   3   4  20       24.62       29.67     19.98 o 
   4   4  20       26.65       17.52     17.52 o 
  -5   5  20        0.04       15.62     16.57 o 
  -4   5  20       51.32       54.37     19.91 o 
  -3   5  20       22.37       44.40     16.36 o 
  -2   5  20      172.25      134.70     23.48 o 
  -1   5  20       20.58        5.81      8.39 o 
   0   5  20        0.09       10.06     26.94 o 
   1   5  20        2.99        6.36     21.22 o 
   2   5  20       74.06       18.40     23.65 o 
   3   5  20        1.53       11.30     14.12 o 
   4   5  20       21.92       24.35     13.53 o 
  -4   6  20        0.00        0.27     14.09 o 
  -3   6  20        3.27       17.00     17.00 o 
  -2   6  20        9.58        5.55     13.56 o 
  -1   6  20        3.94       11.49     15.95 o 
   0   6  20       19.67        2.96     12.08 o 
   1   6  20        3.37       19.02     20.38 o 
   2   6  20        5.26        6.23     16.84 o 
   3   6  20        2.77       33.06     17.07 o 
  -4   7  20       26.37       45.53     20.60 o 
  -3   7  20       10.70       29.37     18.21 o 
  -2   7  20       40.97        0.00     18.45 o 
  -1   7  20       59.23        0.00     24.04 o 
   0   7  20       18.67       12.78     30.26 o 
   1   7  20       28.09       19.07     20.40 o 
   2   7  20       91.67      106.61     25.03 o 
   3   7  20        0.38       10.64     13.17 o 
  -4   8  20        0.82       20.83     20.83 o 
  -3   8  20       11.35        0.00     15.13 o 
  -2   8  20       17.32       20.74     20.74 o 
  -1   8  20        3.59       17.47     17.47 o 
   0   8  20        0.34       17.54     36.51 o 
   1   8  20       39.54       56.34     18.98 o 
   2   8  20       22.78        0.00     19.94 o 
   3   8  20        6.12       15.87     15.87 o 
  -3   9  20        0.72       23.81     15.87 o 
  -2   9  20        0.20       13.07     11.32 o 
  -1   9  20        2.10       12.18     19.48 o 
   0   9  20        6.44        1.52     48.79 o 
   1   9  20        6.33       16.31     16.31 o 
   2   9  20        0.62       18.94     18.94 o 
  -3  10  20        0.10       11.87     18.88 o 
  -2  10  20        0.60       14.86     14.86 o 
  -1  10  20        0.37       18.11     13.43 o 
   0  10  20        0.60        7.82     10.62 o 
   1  10  20        4.05        6.25     14.78 o 
   2  10  20        0.34       11.16     16.74 o 
  -2  11  20        0.62       16.02     16.02 o 
  -1  11  20       15.39       12.05     18.62 o 
   0  11  20        0.15        5.98     23.35 o 
   1  11  20        7.33       17.32     15.22 o 
  -5   1  21        0.00       14.76     16.99 o 
  -4   1  21        5.76       27.36     15.02 o 
  -3   1  21       13.54       20.26     20.26 o 
  -2   1  21        3.40       12.35     17.83 o 
  -1   1  21       22.97       27.35     20.51 o 
   0   1  21        0.21       80.37     33.65 o 
   1   1  21        5.08        8.43     26.19 o 
   2   1  21        2.55        9.15     33.83 o 
   3   1  21       34.60        7.76     24.05 o 
   4   1  21        0.60       33.68     20.82 o 
  -5   2  21       26.40       14.15     14.15 o 
  -4   2  21       36.15       10.20     12.74 o 
  -3   2  21        6.71       21.95     21.37 o 
  -2   2  21       77.03       35.12     21.71 o 
  -1   2  21      145.66      132.78     21.67 o 
   0   2  21       38.62       37.21     17.20 o 
   1   2  21       35.58       85.80     26.92 o 
   2   2  21        2.82       23.59     27.66 o 
   3   2  21        8.49       13.81     26.25 o 
   4   2  21        4.02       11.96     14.69 o 
  -4   3  21       16.61       10.38     15.33 o 
  -3   3  21        2.42       10.54     17.20 o 
  -2   3  21        7.11        5.46     15.76 o 
  -1   3  21       18.17       11.79     18.99 o 
   0   3  21        0.07       15.37     32.17 o 
   1   3  21       88.73       33.75     33.75 o 
   2   3  21       11.49       28.58     21.26 o 
   3   3  21       15.20       50.97     26.10 o 
  -4   4  21        0.43       30.72     14.14 o 
  -3   4  21        8.57       16.26     11.38 o 
  -2   4  21        2.16        5.27     15.24 o 
  -1   4  21       11.91       15.64     15.64 o 
   0   4  21       19.15        1.86     21.61 o 
   1   4  21       15.03       19.90     19.90 o 
   2   4  21        4.39       22.79     22.79 o 
   3   4  21        1.06       23.80     19.83 o 
  -4   5  21       21.33        5.34     14.57 o 
  -3   5  21       22.48       42.92     16.09 o 
  -2   5  21       13.57       16.66     17.81 o 
  -1   5  21        0.81       34.52     16.35 o 
   0   5  21        0.92       28.33     12.06 o 
   1   5  21       32.52       20.01     20.01 o 
   2   5  21        2.80       12.41     17.38 o 
   3   5  21       23.63       25.07     13.59 o 
  -4   6  21       19.63        5.32     15.98 o 
  -3   6  21        0.68       27.19     17.07 o 
  -2   6  21       76.36      100.95     19.85 o 
  -1   6  21       11.97       23.07     13.02 o 
   0   6  21       60.66       56.64     17.74 o 
   1   6  21       16.80       25.30     24.03 o 
   2   6  21        0.23       29.63     16.27 o 
   3   6  21        6.03       15.57     15.57 o 
  -3   7  21        0.01       15.85     15.85 o 
  -2   7  21        0.15        0.00     17.91 o 
  -1   7  21        2.13       17.96     17.96 o 
   0   7  21       27.82       36.53     55.90 o 
   1   7  21        0.01       30.72     18.68 o 
   2   7  21        8.81       11.49     19.14 o 
  -3   8  21        3.01       18.65     18.65 o 
  -2   8  21        4.69        5.49     14.26 o 
  -1   8  21       11.72       17.50     18.63 o 
   0   8  21        0.97       16.53     26.24 o 
   1   8  21        0.90       16.06     16.06 o 
   2   8  21       20.72       22.10     18.50 o 
  -2   9  21       10.48        5.82     19.07 o 
  -1   9  21        5.76       19.57     19.57 o 
   0   9  21       13.42        4.98     11.64 o 
   1   9  21       42.79       52.43     19.46 o 
  -1  10  21       13.99       17.48     17.48 o 
   0  10  21        0.68        7.62     33.77 o 
  -4   0  22       70.11       76.08     17.10 o 
  -3   0  22       13.75       49.53     15.89 o 
  -2   0  22        1.20       13.31     14.02 o 
  -1   0  22       42.69       37.99     17.41 o 
   0   0  22        0.06       44.26     25.31 o 
   1   0  22        1.72       28.76     31.74 o 
   2   0  22       15.27        0.00     25.57 o 
   3   0  22        2.62       25.99     30.87 o 
  -4   1  22       12.18       10.15     16.44 o 
  -3   1  22        5.18       11.30     16.39 o 
  -2   1  22       27.26       68.61     19.88 o 
  -1   1  22        7.12       13.63     21.51 o 
   0   1  22       29.64       32.00     16.67 o 
   1   1  22       38.39       86.78     31.88 o 
   2   1  22       25.59       44.33     24.34 o 
   3   1  22       10.98       15.08     23.03 o 
  -4   2  22        0.15       14.69     14.69 o 
  -3   2  22        4.45       21.78     14.34 o 
  -2   2  22       18.31       23.25     20.86 o 
  -1   2  22       13.66       23.72     23.72 o 
   0   2  22       15.25       16.70     16.70 o 
   1   2  22        1.97       20.70     20.70 o 
   2   2  22        1.93        7.73     28.58 o 
   3   2  22        1.02       21.12     21.12 o 
  -4   3  22       32.04       23.96     13.31 o 
  -3   3  22        0.94        0.00     14.73 o 
  -2   3  22       31.68        5.63     13.52 o 
  -1   3  22       27.34       71.93     20.91 o 
   0   3  22        1.49       13.45     13.45 o 
   1   3  22       22.78       28.22     28.22 o 
   2   3  22       20.03       57.52     25.63 o 
   3   3  22        0.96       31.56     17.21 o 
  -4   4  22        2.45       19.13     10.86 o 
  -3   4  22       24.33       25.64     15.78 o 
  -2   4  22        5.42        5.82     12.43 o 
  -1   4  22        4.87        5.82     17.47 o 
   0   4  22       16.58       51.59     21.48 o 
   1   4  22       61.98       26.61     23.95 o 
   2   4  22        0.37        6.28     15.71 o 
  -3   5  22        5.82        7.29     18.85 o 
  -2   5  22       30.06       32.02     16.80 o 
  -1   5  22       14.14       55.85     17.31 o 
   0   5  22        9.45       29.28      9.76 o 
   1   5  22        0.07       18.54     18.54 o 
   2   5  22        0.25       12.09     17.26 o 
  -3   6  22        6.50       20.44     13.79 o 
  -2   6  22        6.62        5.13     14.86 o 
  -1   6  22        0.66       16.72     16.72 o 
   0   6  22        2.00        0.00     10.76 o 
   1   6  22        0.67       17.93     17.93 o 
   2   6  22        2.36       11.68     16.46 o 
  -2   7  22       18.17       31.98     10.50 o 
  -1   7  22        9.87       27.62     15.11 o 
   0   7  22        0.82        0.84      9.23 o 
   1   7  22        3.59        5.97     19.53 o 
  -2   8  22        4.13       31.89     13.05 o 
  -1   8  22       11.22       16.01     16.01 o 
   0   8  22        4.60       10.57     10.57 o 
   1   8  22       10.95       16.74     16.23 o 
  -3   1  23        0.07       21.36     21.36 o 
  -2   1  23        0.03        0.83     14.08 o 
  -1   1  23       12.20       27.17     15.24 o 
   0   1  23       10.65       22.94     15.12 o 
   1   1  23        0.95        8.19     20.47 o 
   2   1  23        2.56       28.22     28.22 o 
  -3   2  23       24.93       56.84     14.32 o 
  -2   2  23       48.95       11.43     18.52 o 
  -1   2  23        1.14       18.27     16.43 o 
   0   2  23       19.43       29.78     17.46 o 
   1   2  23        7.62        9.39     22.84 o 
   2   2  23        0.72       22.92     22.92 o 
  -3   3  23       12.70       14.08      8.19 o 
  -2   3  23        0.46       21.53     12.30 o 
  -1   3  23        2.74       11.87     16.39 o 
   0   3  23        8.44       16.35     12.98 o 
   1   3  23       37.15        6.67     25.36 o 
   2   3  23        2.19        7.04     23.66 o 
  -3   4  23        0.47        4.82     13.59 o 
  -2   4  23        4.97       17.59     17.59 o 
  -1   4  23        0.70       16.48     16.48 o 
   0   4  23        0.00       12.00     23.98 o 
   1   4  23        4.48       19.49     18.88 o 
  -2   5  23        1.12       10.26     10.80 o 
  -1   5  23       12.09       15.14     15.14 o 
   0   5  23       18.35       28.29      8.33 o 
   1   5  23        9.17        6.16     21.84 o 
  -1   6  23       10.09       25.98     12.51 o 
   0   6  23       28.89       21.81     21.81 o 
  -2   0  24        0.11       43.79     19.90 o 
  -1   0  24        3.55       19.21     17.70 o 
   0   0  24        9.10        3.73     31.81 o 
   1   0  24        3.59       36.04     30.31 o 
  -2   1  24       28.94       46.01     21.96 o 
  -1   1  24        4.44       17.31     17.31 o 
   0   1  24       19.08       50.99     16.19 o 
   1   1  24        0.63       40.51     22.08 o 
  -1   2  24        0.59       29.57     11.50 o 
   0   2  24        1.78       20.02     12.79 o 
  -1   3  24        0.00        5.58     13.69 o 
   0   3  24        1.52       39.65     39.65 o 
                                                 
